# Supplementary material for: Effects of vibrotactile feedback and grasp interface compliance on perception and control of a sensorized myoelectric hand
Source: PLoS One. 2019 Jan 16;14(1):e0210956. doi: 10.1371/journal.pone.0210956 (PMC6334959; doi:10.1371/journal.pone.0210956)
Supplement: S1 Dataset — (ZIP) [file pone.0210956.s001.zip › S1 Dataset.xlsx]

## Sheet: H1-Perception-M
Feedback Variable	RFT#	VSS Configuration	Interface Block	Subject	Target	0_Dev	1_Dev	2_Dev	3_Dev	4_Dev
Hand_Op	RFT1	Coin	NA	S2-1	0	0	0.833333	0.166667	0	0
Hand_Op	RFT2	Coin	NA	S2-1	0	0.5	0.5	0	0	0
Hand_Op	RFT1	C2	NA	S2-1	0	1	0	0	0	0
Hand_Op	RFT2	C2	NA	S2-1	0	1	0	0	0	0
Hand_Op	RFT1	Coin	NA	S2-1	25	0.333333	0.5	0.166667	0	0
Hand_Op	RFT2	Coin	NA	S2-1	25	0	0.666667	0.333333	0	0
Hand_Op	RFT1	C2	NA	S2-1	25	0.666667	0.333333	0	0	0
Hand_Op	RFT2	C2	NA	S2-1	25	1	0	0	0	0
Hand_Op	RFT1	Coin	NA	S2-1	50	0	1	0	0	0
Hand_Op	RFT2	Coin	NA	S2-1	50	0.333333	0.666667	0	0	0
Hand_Op	RFT1	C2	NA	S2-1	50	0.666667	0.333333	0	0	0
Hand_Op	RFT2	C2	NA	S2-1	50	1	0	0	0	0
Hand_Op	RFT1	Coin	NA	S2-1	75	0.666667	0.333333	0	0	0
Hand_Op	RFT2	Coin	NA	S2-1	75	0.666667	0.333333	0	0	0
Hand_Op	RFT1	C2	NA	S2-1	75	0.833333	0.166667	0	0	0
Hand_Op	RFT2	C2	NA	S2-1	75	1	0	0	0	0
Hand_Op	RFT1	Coin	NA	S2-1	100	1	0	0	0	0
Hand_Op	RFT2	Coin	NA	S2-1	100	1	0	0	0	0
Hand_Op	RFT1	C2	NA	S2-1	100	1	0	0	0	0
Hand_Op	RFT2	C2	NA	S2-1	100	1	0	0	0	0
Force	RFT1	C2	Stiff	S2-1	0	0	0.666667	0.333333	0	0
Force	RFT2	C2	Stiff	S2-1	0	0.5	0.333333	0.166667	0	0
Force	RFT1	C2	Stiff	S2-1	25	0.666667	0.333333	0	0	0
Force	RFT2	C2	Stiff	S2-1	25	0.5	0.5	0	0	0
Force	RFT1	C2	Stiff	S2-1	50	0.5	0.333333	0.166667	0	0
Force	RFT2	C2	Stiff	S2-1	50	0.166667	0.666667	0.166667	0	0
Force	RFT1	C2	Stiff	S2-1	75	0.166667	0.333333	0.333333	0.166667	0
Force	RFT2	C2	Stiff	S2-1	75	0.666667	0.333333	0	0	0
Force	RFT1	C2	Stiff	S2-1	100	0	1	0	0	0
Force	RFT2	C2	Stiff	S2-1	100	0.833333	0.166667	0	0	0
Force	RFT1	Coin	Stiff	S2-10	0	1	0	0	0	0
Force	RFT2	Coin	Stiff	S2-10	0	1	0	0	0	0
Force	RFT1	Coin	Stiff	S2-10	25	0.833333	0.166667	0	0	0
Force	RFT2	Coin	Stiff	S2-10	25	1	0	0	0	0
Force	RFT1	Coin	Stiff	S2-10	50	0.666667	0.333333	0	0	0
Force	RFT2	Coin	Stiff	S2-10	50	0.5	0.5	0	0	0
Force	RFT1	Coin	Stiff	S2-10	75	0	0.833333	0.166667	0	0
Force	RFT2	Coin	Stiff	S2-10	75	0	0.833333	0.166667	0	0
Force	RFT1	Coin	Stiff	S2-10	100	0.5	0.333333	0.166667	0	0
Force	RFT2	Coin	Stiff	S2-10	100	0.666667	0.333333	0	0	0
Force	RFT1	Coin	Stiff	S2-11	0	1	0	0	0	0
Force	RFT2	Coin	Stiff	S2-11	0	0.833333	0.166667	0	0	0
Force	RFT1	Coin	Stiff	S2-11	25	0.833333	0.166667	0	0	0
Force	RFT2	Coin	Stiff	S2-11	25	0.833333	0.166667	0	0	0
Force	RFT1	Coin	Stiff	S2-11	50	0.666667	0.333333	0	0	0
Force	RFT2	Coin	Stiff	S2-11	50	0.833333	0.166667	0	0	0
Force	RFT1	Coin	Stiff	S2-11	75	0.666667	0.333333	0	0	0
Force	RFT2	Coin	Stiff	S2-11	75	0.666667	0.333333	0	0	0
Force	RFT1	Coin	Stiff	S2-11	100	0.833333	0.166667	0	0	0
Force	RFT2	Coin	Stiff	S2-11	100	0.666667	0.333333	0	0	0
Force	RFT1	Coin	Stiff	S2-12	0	0.666667	0.166667	0.166667	0	0
Force	RFT2	Coin	Stiff	S2-12	0	0.666667	0.333333	0	0	0
Force	RFT1	Coin	Stiff	S2-12	25	0.666667	0.333333	0	0	0
Force	RFT2	Coin	Stiff	S2-12	25	0.333333	0.666667	0	0	0
Force	RFT1	Coin	Stiff	S2-12	50	0.833333	0	0.166667	0	0
Force	RFT2	Coin	Stiff	S2-12	50	0.666667	0.333333	0	0	0
Force	RFT1	Coin	Stiff	S2-12	75	0.666667	0.333333	0	0	0
Force	RFT2	Coin	Stiff	S2-12	75	0.833333	0.166667	0	0	0
Force	RFT1	Coin	Stiff	S2-12	100	0.666667	0.166667	0.166667	0	0
Force	RFT2	Coin	Stiff	S2-12	100	0.833333	0.166667	0	0	0
Force	RFT1	Coin	Stiff	S2-13	0	1	0	0	0	0
Force	RFT2	Coin	Stiff	S2-13	0	0.833333	0.166667	0	0	0
Force	RFT1	Coin	Stiff	S2-13	25	0.833333	0	0.166667	0	0
Force	RFT2	Coin	Stiff	S2-13	25	1	0	0	0	0
Force	RFT1	Coin	Stiff	S2-13	50	1	0	0	0	0
Force	RFT2	Coin	Stiff	S2-13	50	1	0	0	0	0
Force	RFT1	Coin	Stiff	S2-13	75	0.833333	0.166667	0	0	0
Force	RFT2	Coin	Stiff	S2-13	75	1	0	0	0	0
Force	RFT1	Coin	Stiff	S2-13	100	0.666667	0.166667	0.166667	0	0
Force	RFT2	Coin	Stiff	S2-13	100	1	0	0	0	0
Force	RFT1	Coin	Stiff	S2-14	0	0.833333	0.166667	0	0	0
Force	RFT2	Coin	Stiff	S2-14	0	1	0	0	0	0
Force	RFT1	Coin	Stiff	S2-14	25	1	0	0	0	0
Force	RFT2	Coin	Stiff	S2-14	25	1	0	0	0	0
Force	RFT1	Coin	Stiff	S2-14	50	0.666667	0.333333	0	0	0
Force	RFT2	Coin	Stiff	S2-14	50	0.833333	0.166667	0	0	0
Force	RFT1	Coin	Stiff	S2-14	75	0.333333	0.666667	0	0	0
Force	RFT2	Coin	Stiff	S2-14	75	0.666667	0.333333	0	0	0
Force	RFT1	Coin	Stiff	S2-14	100	0.666667	0.333333	0	0	0
Force	RFT2	Coin	Stiff	S2-14	100	0.833333	0.166667	0	0	0
Force	RFT1	Coin	Stiff	S2-15	0	0.333333	0.5	0	0	0.166667
Force	RFT2	Coin	Stiff	S2-15	0	0.333333	0.666667	0	0	0
Force	RFT1	Coin	Stiff	S2-15	25	0.666667	0.166667	0.166667	0	0
Force	RFT2	Coin	Stiff	S2-15	25	0.666667	0.333333	0	0	0
Force	RFT1	Coin	Stiff	S2-15	50	0.666667	0.333333	0	0	0
Force	RFT2	Coin	Stiff	S2-15	50	0.166667	0.833333	0	0	0
Force	RFT1	Coin	Stiff	S2-15	75	0.666667	0.333333	0	0	0
Force	RFT2	Coin	Stiff	S2-15	75	0.833333	0.166667	0	0	0
Force	RFT1	Coin	Stiff	S2-15	100	0	1	0	0	0
Force	RFT2	Coin	Stiff	S2-15	100	0.166667	0.666667	0.166667	0	0
Force	RFT1	Coin	Stiff	S2-16	0	1	0	0	0	0
Force	RFT2	Coin	Stiff	S2-16	0	1	0	0	0	0
Force	RFT1	Coin	Stiff	S2-16	25	0.666667	0.333333	0	0	0
Force	RFT2	Coin	Stiff	S2-16	25	1	0	0	0	0
Force	RFT1	Coin	Stiff	S2-16	50	0.5	0.5	0	0	0
Force	RFT2	Coin	Stiff	S2-16	50	1	0	0	0	0
Force	RFT1	Coin	Stiff	S2-16	75	0.5	0.5	0	0	0
Force	RFT2	Coin	Stiff	S2-16	75	0.5	0.5	0	0	0
Force	RFT1	Coin	Stiff	S2-16	100	0.5	0.5	0	0	0
Force	RFT2	Coin	Stiff	S2-16	100	0.5	0.5	0	0	0
Hand_Op	RFT1	Coin	NA	S2-2	0	0.833333	0.166667	0	0	0
Hand_Op	RFT2	Coin	NA	S2-2	0	1	0	0	0	0
Hand_Op	RFT1	C2	NA	S2-2	0	1	0	0	0	0
Hand_Op	RFT2	C2	NA	S2-2	0	0.833333	0.166667	0	0	0
Hand_Op	RFT1	Coin	NA	S2-2	25	0.833333	0.166667	0	0	0
Hand_Op	RFT2	Coin	NA	S2-2	25	0.833333	0.166667	0	0	0
Hand_Op	RFT1	C2	NA	S2-2	25	1	0	0	0	0
Hand_Op	RFT2	C2	NA	S2-2	25	0.333333	0.666667	0	0	0
Hand_Op	RFT1	Coin	NA	S2-2	50	0.833333	0.166667	0	0	0
Hand_Op	RFT2	Coin	NA	S2-2	50	0.5	0.5	0	0	0
Hand_Op	RFT1	C2	NA	S2-2	50	0.833333	0.166667	0	0	0
Hand_Op	RFT2	C2	NA	S2-2	50	0.833333	0.166667	0	0	0
Hand_Op	RFT1	Coin	NA	S2-2	75	0.166667	0.833333	0	0	0
Hand_Op	RFT2	Coin	NA	S2-2	75	0.833333	0.166667	0	0	0
Hand_Op	RFT1	C2	NA	S2-2	75	0.666667	0.333333	0	0	0
Hand_Op	RFT2	C2	NA	S2-2	75	1	0	0	0	0
Hand_Op	RFT1	Coin	NA	S2-2	100	0.333333	0.666667	0	0	0
Hand_Op	RFT2	Coin	NA	S2-2	100	0.5	0	0.5	0	0
Hand_Op	RFT1	C2	NA	S2-2	100	1	0	0	0	0
Hand_Op	RFT2	C2	NA	S2-2	100	1	0	0	0	0
Force	RFT1	C2	Stiff	S2-2	0	0.333333	0.333333	0.333333	0	0
Force	RFT2	C2	Stiff	S2-2	0	0.166667	0	0.666667	0.166667	0
Force	RFT1	C2	Stiff	S2-2	25	0	0.833333	0.166667	0	0
Force	RFT2	C2	Stiff	S2-2	25	0.166667	0.333333	0.5	0	0
Force	RFT1	C2	Stiff	S2-2	50	0.5	0.5	0	0	0
Force	RFT2	C2	Stiff	S2-2	50	0.666667	0.333333	0	0	0
Force	RFT1	C2	Stiff	S2-2	75	0.333333	0.666667	0	0	0
Force	RFT2	C2	Stiff	S2-2	75	0.333333	0.5	0.166667	0	0
Force	RFT1	C2	Stiff	S2-2	100	0.666667	0.166667	0.166667	0	0
Force	RFT2	C2	Stiff	S2-2	100	0.666667	0.333333	0	0	0
Hand_Op	RFT1	Coin	NA	S2-3	0	0.666667	0.333333	0	0	0
Hand_Op	RFT2	Coin	NA	S2-3	0	0.5	0.5	0	0	0
Hand_Op	RFT1	C2	NA	S2-3	0	1	0	0	0	0
Hand_Op	RFT2	C2	NA	S2-3	0	0.833333	0.166667	0	0	0
Hand_Op	RFT1	Coin	NA	S2-3	25	1	0	0	0	0
Hand_Op	RFT2	Coin	NA	S2-3	25	0.333333	0.666667	0	0	0
Hand_Op	RFT1	C2	NA	S2-3	25	0.833333	0.166667	0	0	0
Hand_Op	RFT2	C2	NA	S2-3	25	0.333333	0.666667	0	0	0
Hand_Op	RFT1	Coin	NA	S2-3	50	1	0	0	0	0
Hand_Op	RFT2	Coin	NA	S2-3	50	0.666667	0.333333	0	0	0
Hand_Op	RFT1	C2	NA	S2-3	50	0.666667	0.333333	0	0	0
Hand_Op	RFT2	C2	NA	S2-3	50	1	0	0	0	0
Hand_Op	RFT1	Coin	NA	S2-3	75	0.5	0.5	0	0	0
Hand_Op	RFT2	Coin	NA	S2-3	75	1	0	0	0	0
Hand_Op	RFT1	C2	NA	S2-3	75	0.666667	0.333333	0	0	0
Hand_Op	RFT2	C2	NA	S2-3	75	1	0	0	0	0
Hand_Op	RFT1	Coin	NA	S2-3	100	0.833333	0.166667	0	0	0
Hand_Op	RFT2	Coin	NA	S2-3	100	0.5	0.5	0	0	0
Hand_Op	RFT1	C2	NA	S2-3	100	1	0	0	0	0
Hand_Op	RFT2	C2	NA	S2-3	100	0.833333	0.166667	0	0	0
Force	RFT1	C2	Stiff	S2-3	0	0.333333	0.666667	0	0	0
Force	RFT2	C2	Stiff	S2-3	0	0.333333	0.5	0.166667	0	0
Force	RFT1	C2	Stiff	S2-3	25	0.666667	0.333333	0	0	0
Force	RFT2	C2	Stiff	S2-3	25	0.5	0.5	0	0	0
Force	RFT1	C2	Stiff	S2-3	50	0.5	0.5	0	0	0
Force	RFT2	C2	Stiff	S2-3	50	0.5	0.5	0	0	0
Force	RFT1	C2	Stiff	S2-3	75	0.5	0.5	0	0	0
Force	RFT2	C2	Stiff	S2-3	75	0.666667	0.333333	0	0	0
Force	RFT1	C2	Stiff	S2-3	100	1	0	0	0	0
Force	RFT2	C2	Stiff	S2-3	100	0.333333	0.666667	0	0	0
Hand_Op	RFT1	Coin	NA	S2-4	0	0.666667	0.166667	0	0	0.166667
Hand_Op	RFT2	Coin	NA	S2-4	0	0.5	0.5	0	0	0
Hand_Op	RFT1	C2	NA	S2-4	0	0.833333	0.166667	0	0	0
Hand_Op	RFT2	C2	NA	S2-4	0	1	0	0	0	0
Hand_Op	RFT1	Coin	NA	S2-4	25	0.166667	0.5	0.333333	0	0
Hand_Op	RFT2	Coin	NA	S2-4	25	0.166667	0.666667	0.166667	0	0
Hand_Op	RFT1	C2	NA	S2-4	25	0.333333	0.666667	0	0	0
Hand_Op	RFT2	C2	NA	S2-4	25	0.5	0.5	0	0	0
Hand_Op	RFT1	Coin	NA	S2-4	50	0.166667	0.833333	0	0	0
Hand_Op	RFT2	Coin	NA	S2-4	50	1	0	0	0	0
Hand_Op	RFT1	C2	NA	S2-4	50	0.666667	0.333333	0	0	0
Hand_Op	RFT2	C2	NA	S2-4	50	0.666667	0.333333	0	0	0
Hand_Op	RFT1	Coin	NA	S2-4	75	0.5	0.166667	0.333333	0	0
Hand_Op	RFT2	Coin	NA	S2-4	75	1	0	0	0	0
Hand_Op	RFT1	C2	NA	S2-4	75	0.5	0.5	0	0	0
Hand_Op	RFT2	C2	NA	S2-4	75	0.666667	0.333333	0	0	0
Hand_Op	RFT1	Coin	NA	S2-4	100	0.666667	0.333333	0	0	0
Hand_Op	RFT2	Coin	NA	S2-4	100	0.666667	0.333333	0	0	0
Hand_Op	RFT1	C2	NA	S2-4	100	1	0	0	0	0
Hand_Op	RFT2	C2	NA	S2-4	100	1	0	0	0	0
Force	RFT1	C2	Stiff	S2-4	0	0.666667	0.333333	0	0	0
Force	RFT2	C2	Stiff	S2-4	0	0	1	0	0	0
Force	RFT1	C2	Stiff	S2-4	25	0.5	0.5	0	0	0
Force	RFT2	C2	Stiff	S2-4	25	0	0.833333	0.166667	0	0
Force	RFT1	C2	Stiff	S2-4	50	0.833333	0.166667	0	0	0
Force	RFT2	C2	Stiff	S2-4	50	0.5	0.5	0	0	0
Force	RFT1	C2	Stiff	S2-4	75	0.333333	0.666667	0	0	0
Force	RFT2	C2	Stiff	S2-4	75	1	0	0	0	0
Force	RFT1	C2	Stiff	S2-4	100	0.166667	0.833333	0	0	0
Force	RFT2	C2	Stiff	S2-4	100	0.833333	0.166667	0	0	0
Hand_Op	RFT1	Coin	NA	S2-5	0	1	0	0	0	0
Hand_Op	RFT2	Coin	NA	S2-5	0	0.666667	0.333333	0	0	0
Hand_Op	RFT1	C2	NA	S2-5	0	0.166667	0.666667	0.166667	0	0
Hand_Op	RFT2	C2	NA	S2-5	0	0.333333	0.333333	0.333333	0	0
Hand_Op	RFT1	Coin	NA	S2-5	25	0.666667	0.333333	0	0	0
Hand_Op	RFT2	Coin	NA	S2-5	25	0.333333	0.666667	0	0	0
Hand_Op	RFT1	C2	NA	S2-5	25	0.833333	0.166667	0	0	0
Hand_Op	RFT2	C2	NA	S2-5	25	0.5	0.5	0	0	0
Hand_Op	RFT1	Coin	NA	S2-5	50	0.666667	0.333333	0	0	0
Hand_Op	RFT2	Coin	NA	S2-5	50	0.666667	0.333333	0	0	0
Hand_Op	RFT1	C2	NA	S2-5	50	0.5	0.5	0	0	0
Hand_Op	RFT2	C2	NA	S2-5	50	0.666667	0.333333	0	0	0
Hand_Op	RFT1	Coin	NA	S2-5	75	0.833333	0	0.166667	0	0
Hand_Op	RFT2	Coin	NA	S2-5	75	1	0	0	0	0
Hand_Op	RFT1	C2	NA	S2-5	75	0.666667	0.333333	0	0	0
Hand_Op	RFT2	C2	NA	S2-5	75	0.666667	0.333333	0	0	0
Hand_Op	RFT1	Coin	NA	S2-5	100	1	0	0	0	0
Hand_Op	RFT2	Coin	NA	S2-5	100	1	0	0	0	0
Hand_Op	RFT1	C2	NA	S2-5	100	0.333333	0.666667	0	0	0
Hand_Op	RFT2	C2	NA	S2-5	100	0.666667	0.333333	0	0	0
Force	RFT1	C2	Stiff	S2-5	0	0.666667	0.333333	0	0	0
Force	RFT2	C2	Stiff	S2-5	0	0.666667	0.166667	0.166667	0	0
Force	RFT1	C2	Stiff	S2-5	25	0.166667	0.666667	0.166667	0	0
Force	RFT2	C2	Stiff	S2-5	25	0.666667	0.333333	0	0	0
Force	RFT1	C2	Stiff	S2-5	50	0.333333	0.666667	0	0	0
Force	RFT2	C2	Stiff	S2-5	50	0.833333	0.166667	0	0	0
Force	RFT1	C2	Stiff	S2-5	75	0.333333	0.666667	0	0	0
Force	RFT2	C2	Stiff	S2-5	75	0.5	0.5	0	0	0
Force	RFT1	C2	Stiff	S2-5	100	0.833333	0.166667	0	0	0
Force	RFT2	C2	Stiff	S2-5	100	0.833333	0.166667	0	0	0
Hand_Op	RFT1	Coin	NA	S2-6	0	1	0	0	0	0
Hand_Op	RFT2	Coin	NA	S2-6	0	1	0	0	0	0
Hand_Op	RFT1	C2	NA	S2-6	0	0.5	0.5	0	0	0
Hand_Op	RFT2	C2	NA	S2-6	0	0.666667	0.333333	0	0	0
Hand_Op	RFT1	Coin	NA	S2-6	25	0.833333	0.166667	0	0	0
Hand_Op	RFT2	Coin	NA	S2-6	25	0.333333	0.666667	0	0	0
Hand_Op	RFT1	C2	NA	S2-6	25	0.666667	0.333333	0	0	0
Hand_Op	RFT2	C2	NA	S2-6	25	0.333333	0.666667	0	0	0
Hand_Op	RFT1	Coin	NA	S2-6	50	1	0	0	0	0
Hand_Op	RFT2	Coin	NA	S2-6	50	1	0	0	0	0
Hand_Op	RFT1	C2	NA	S2-6	50	0.833333	0.166667	0	0	0
Hand_Op	RFT2	C2	NA	S2-6	50	0.666667	0.333333	0	0	0
Hand_Op	RFT1	Coin	NA	S2-6	75	1	0	0	0	0
Hand_Op	RFT2	Coin	NA	S2-6	75	1	0	0	0	0
Hand_Op	RFT1	C2	NA	S2-6	75	0.666667	0.333333	0	0	0
Hand_Op	RFT2	C2	NA	S2-6	75	0.5	0.5	0	0	0
Hand_Op	RFT1	Coin	NA	S2-6	100	0.833333	0	0.166667	0	0
Hand_Op	RFT2	Coin	NA	S2-6	100	1	0	0	0	0
Hand_Op	RFT1	C2	NA	S2-6	100	0.833333	0.166667	0	0	0
Hand_Op	RFT2	C2	NA	S2-6	100	0.833333	0.166667	0	0	0
Force	RFT1	C2	Stiff	S2-6	0	0.5	0.5	0	0	0
Force	RFT2	C2	Stiff	S2-6	0	0.833333	0.166667	0	0	0
Force	RFT1	C2	Stiff	S2-6	25	0.666667	0.333333	0	0	0
Force	RFT2	C2	Stiff	S2-6	25	0.333333	0.666667	0	0	0
Force	RFT1	C2	Stiff	S2-6	50	0.666667	0.333333	0	0	0
Force	RFT2	C2	Stiff	S2-6	50	0.833333	0.166667	0	0	0
Force	RFT1	C2	Stiff	S2-6	75	0.5	0.5	0	0	0
Force	RFT2	C2	Stiff	S2-6	75	0.5	0.5	0	0	0
Force	RFT1	C2	Stiff	S2-6	100	1	0	0	0	0
Force	RFT2	C2	Stiff	S2-6	100	1	0	0	0	0
Hand_Op	RFT1	Coin	NA	S2-7	0	0.333333	0.666667	0	0	0
Hand_Op	RFT2	Coin	NA	S2-7	0	0.666667	0.333333	0	0	0
Hand_Op	RFT1	C2	NA	S2-7	0	0.333333	0.666667	0	0	0
Hand_Op	RFT2	C2	NA	S2-7	0	0.5	0.333333	0.166667	0	0
Hand_Op	RFT1	Coin	NA	S2-7	25	0.166667	0.833333	0	0	0
Hand_Op	RFT2	Coin	NA	S2-7	25	0.333333	0.666667	0	0	0
Hand_Op	RFT1	C2	NA	S2-7	25	0.333333	0.666667	0	0	0
Hand_Op	RFT2	C2	NA	S2-7	25	0.166667	0.666667	0.166667	0	0
Hand_Op	RFT1	Coin	NA	S2-7	50	0.333333	0.666667	0	0	0
Hand_Op	RFT2	Coin	NA	S2-7	50	0.666667	0.333333	0	0	0
Hand_Op	RFT1	C2	NA	S2-7	50	0.666667	0.333333	0	0	0
Hand_Op	RFT2	C2	NA	S2-7	50	0.833333	0.166667	0	0	0
Hand_Op	RFT1	Coin	NA	S2-7	75	0.666667	0.333333	0	0	0
Hand_Op	RFT2	Coin	NA	S2-7	75	0.333333	0.666667	0	0	0
Hand_Op	RFT1	C2	NA	S2-7	75	0.666667	0.333333	0	0	0
Hand_Op	RFT2	C2	NA	S2-7	75	0.833333	0.166667	0	0	0
Hand_Op	RFT1	Coin	NA	S2-7	100	1	0	0	0	0
Hand_Op	RFT2	Coin	NA	S2-7	100	0.833333	0	0	0	0.166667
Hand_Op	RFT1	C2	NA	S2-7	100	0.833333	0.166667	0	0	0
Hand_Op	RFT2	C2	NA	S2-7	100	1	0	0	0	0
Force	RFT1	C2	Stiff	S2-7	0	1	0	0	0	0
Force	RFT2	C2	Stiff	S2-7	0	0.833333	0.166667	0	0	0
Force	RFT1	C2	Stiff	S2-7	25	0.5	0.5	0	0	0
Force	RFT2	C2	Stiff	S2-7	25	0.166667	0.833333	0	0	0
Force	RFT1	C2	Stiff	S2-7	50	0.333333	0.666667	0	0	0
Force	RFT2	C2	Stiff	S2-7	50	0	1	0	0	0
Force	RFT1	C2	Stiff	S2-7	75	0.833333	0.166667	0	0	0
Force	RFT2	C2	Stiff	S2-7	75	0.333333	0.666667	0	0	0
Force	RFT1	C2	Stiff	S2-7	100	0.666667	0.333333	0	0	0
Force	RFT2	C2	Stiff	S2-7	100	1	0	0	0	0
Hand_Op	RFT1	Coin	NA	S2-8	0	1	0	0	0	0
Hand_Op	RFT2	Coin	NA	S2-8	0	1	0	0	0	0
Hand_Op	RFT1	C2	NA	S2-8	0	0.5	0.5	0	0	0
Hand_Op	RFT2	C2	NA	S2-8	0	1	0	0	0	0
Hand_Op	RFT1	Coin	NA	S2-8	25	0.333333	0.666667	0	0	0
Hand_Op	RFT2	Coin	NA	S2-8	25	1	0	0	0	0
Hand_Op	RFT1	C2	NA	S2-8	25	0.166667	0.666667	0.166667	0	0
Hand_Op	RFT2	C2	NA	S2-8	25	0.833333	0.166667	0	0	0
Hand_Op	RFT1	Coin	NA	S2-8	50	0.333333	0.666667	0	0	0
Hand_Op	RFT2	Coin	NA	S2-8	50	1	0	0	0	0
Hand_Op	RFT1	C2	NA	S2-8	50	0.333333	0.666667	0	0	0
Hand_Op	RFT2	C2	NA	S2-8	50	0.666667	0.333333	0	0	0
Hand_Op	RFT1	Coin	NA	S2-8	75	0.5	0.5	0	0	0
Hand_Op	RFT2	Coin	NA	S2-8	75	0.666667	0.333333	0	0	0
Hand_Op	RFT1	C2	NA	S2-8	75	0.666667	0.333333	0	0	0
Hand_Op	RFT2	C2	NA	S2-8	75	0.833333	0.166667	0	0	0
Hand_Op	RFT1	Coin	NA	S2-8	100	1	0	0	0	0
Hand_Op	RFT2	Coin	NA	S2-8	100	1	0	0	0	0
Hand_Op	RFT1	C2	NA	S2-8	100	0.666667	0.166667	0.166667	0	0
Hand_Op	RFT2	C2	NA	S2-8	100	1	0	0	0	0
Force	RFT1	C2	Stiff	S2-8	0	1	0	0	0	0
Force	RFT2	C2	Stiff	S2-8	0	1	0	0	0	0
Force	RFT1	C2	Stiff	S2-8	25	0.5	0.5	0	0	0
Force	RFT2	C2	Stiff	S2-8	25	1	0	0	0	0
Force	RFT1	C2	Stiff	S2-8	50	0.5	0.5	0	0	0
Force	RFT2	C2	Stiff	S2-8	50	0.666667	0.333333	0	0	0
Force	RFT1	C2	Stiff	S2-8	75	0.333333	0.666667	0	0	0
Force	RFT2	C2	Stiff	S2-8	75	0.833333	0.166667	0	0	0
Force	RFT1	C2	Stiff	S2-8	100	1	0	0	0	0
Force	RFT2	C2	Stiff	S2-8	100	1	0	0	0	0
Force	RFT1	Coin	Stiff	S2-9	0	1	0	0	0	0
Force	RFT2	Coin	Stiff	S2-9	0	1	0	0	0	0
Force	RFT1	Coin	Stiff	S2-9	25	0.666667	0.333333	0	0	0
Force	RFT2	Coin	Stiff	S2-9	25	0.5	0.333333	0.166667	0	0
Force	RFT1	Coin	Stiff	S2-9	50	1	0	0	0	0
Force	RFT2	Coin	Stiff	S2-9	50	0.5	0.5	0	0	0
Force	RFT1	Coin	Stiff	S2-9	75	0.166667	0.666667	0.166667	0	0
Force	RFT2	Coin	Stiff	S2-9	75	0.333333	0.333333	0.333333	0	0
Force	RFT1	Coin	Stiff	S2-9	100	0.333333	0.666667	0	0	0
Force	RFT2	Coin	Stiff	S2-9	100	0.666667	0.333333	0	0	0

## Sheet: H2-MyoControl
Feedback Variable	VSS Configuration	Interface Block	Feedback Condition	Subject	Target	Reach	Error	Error_Adj	Abs_Err	Task_Duration
Force	C2	Stiff	V/nT	S2-1	25	25.9933	0.993274	0	0	4.77766
Force	C2	Stiff	V/nT	S2-1	100	94.0964	-5.90359	-0.903586	0.903586	3.89477
Force	C2	Stiff	V/nT	S2-1	0	0	0	0	0	3.21527
Force	C2	Stiff	V/nT	S2-1	50	46.3355	-3.66448	0	0	11.914
Force	C2	Stiff	V/nT	S2-1	75	80.6355	5.63549	0.63549	0.63549	5.06413
Force	C2	Stiff	V/nT	S2-1	0	0	0	0	0	2.90139
Force	C2	Stiff	V/nT	S2-1	100	101.577	1.57737	0	0	3.35519
Force	C2	Stiff	V/nT	S2-1	75	82.1013	7.10129	2.10129	2.10129	16.0988
Force	C2	Stiff	V/nT	S2-1	50	54.2131	4.2131	0	0	4.56453
Force	C2	Stiff	V/nT	S2-1	0	0	0	0	0	2.56031
Force	C2	Stiff	V/nT	S2-1	100	105.562	5.56195	0.561949	0.561949	2.8058
Force	C2	Stiff	V/nT	S2-1	25	24.1356	-0.86438	0	0	4.23955
Force	C2	Stiff	V/nT	S2-1	50	50.18	0.179997	0	0	14.8507
Force	C2	Stiff	V/nT	S2-1	0	0	0	0	0	3.70952
Force	C2	Stiff	V/nT	S2-1	75	70.42	-4.57996	0	0	5.07017
Force	C2	Stiff	V/nT	S2-1	0	0	0	0	0	3.11494
Force	C2	Stiff	V/nT	S2-1	50	46.2639	-3.73609	0	0	3.02262
Force	C2	Stiff	V/nT	S2-1	25	24.3195	-0.680479	0	0	4.72239
Force	C2	Stiff	V/nT	S2-1	0	0	0	0	0	2.63521
Force	C2	Stiff	V/nT	S2-1	50	55.224	5.224	0.224003	0.224003	13.9153
Force	C2	Stiff	V/nT	S2-1	75	72.8951	-2.1049	0	0	9.42404
Force	C2	Stiff	V/nT	S2-1	25	24.7172	-0.28276	0	0	3.98469
Force	C2	Stiff	V/nT	S2-1	75	77.1586	2.15864	0	0	3.80826
Force	C2	Stiff	V/nT	S2-1	100	105.562	5.56195	0.561949	0.561949	2.54433
Force	C2	Stiff	V/nT	S2-1	75	71.0835	-3.91652	0	0	7.27104
Force	C2	Stiff	V/nT	S2-1	100	105.562	5.56195	0.561949	0.561949	2.79287
Force	C2	Stiff	V/nT	S2-1	25	24.2824	-0.717572	0	0	5.68038
Force	C2	Stiff	V/nT	S2-1	100	101.353	1.35262	0	0	2.23776
Force	C2	Stiff	V/nT	S2-1	50	56.0576	6.05759	1.05759	1.05759	12.7677
Force	C2	Stiff	V/nT	S2-1	25	28.0783	3.07834	0	0	13.1702
Force	C2	Stiff	nV/T	S2-1	50	49.4826	-0.517372	0	0	12.1336
Force	C2	Stiff	nV/T	S2-1	100	91.2652	-8.73484	-3.73484	3.73484	5.03082
Force	C2	Stiff	nV/T	S2-1	0	0	0	0	0	4.32788
Force	C2	Stiff	nV/T	S2-1	25	49.7346	24.7346	19.7346	19.7346	5.07251
Force	C2	Stiff	nV/T	S2-1	100	91.3208	-8.67918	-3.67918	3.67918	2.92107
Force	C2	Stiff	nV/T	S2-1	0	0	0	0	0	3.67772
Force	C2	Stiff	nV/T	S2-1	50	45.2988	-4.70117	0	0	3.69654
Force	C2	Stiff	nV/T	S2-1	75	46.7031	-28.2969	-23.2969	23.2969	7.89746
Force	C2	Stiff	nV/T	S2-1	50	50.0138	0.0138199	0	0	7.18991
Force	C2	Stiff	nV/T	S2-1	75	54.9821	-20.0179	-15.0179	15.0179	3.22303
Force	C2	Stiff	nV/T	S2-1	100	91.6857	-8.31433	-3.31433	3.31433	4.82452
Force	C2	Stiff	nV/T	S2-1	75	80.5426	5.54261	0.542611	0.542611	10.6569
Force	C2	Stiff	nV/T	S2-1	100	102.841	2.84125	0	0	2.12076
Force	C2	Stiff	nV/T	S2-1	25	0	-25	-20	20	8.84921
Force	C2	Stiff	nV/T	S2-1	75	27.1652	-47.8348	-42.8348	42.8348	4.87196
Force	C2	Stiff	nV/T	S2-1	25	16.9388	-8.06122	-3.06122	3.06122	10.5111
Force	C2	Stiff	nV/T	S2-1	0	0.015529	0.015529	0	0	3.64093
Force	C2	Stiff	nV/T	S2-1	75	72.9047	-2.09528	0	0	11.0551
Force	C2	Stiff	nV/T	S2-1	25	51.6717	26.6717	21.6717	21.6717	12.6152
Force	C2	Stiff	nV/T	S2-1	0	0	0	0	0	3.55136
Force	C2	Stiff	nV/T	S2-1	25	7.00627	-17.9937	-12.9937	12.9937	5.3048
Force	C2	Stiff	nV/T	S2-1	100	91.0439	-8.95613	-3.95613	3.95613	3.41594
Force	C2	Stiff	nV/T	S2-1	50	22.4603	-27.5397	-22.5397	22.5397	13.0566
Force	C2	Stiff	nV/T	S2-1	25	0.000548578	-24.9995	-19.9995	19.9995	5.86379
Force	C2	Stiff	nV/T	S2-1	0	0	0	0	0	2.7049
Force	C2	Stiff	nV/T	S2-1	50	15.0561	-34.9439	-29.9439	29.9439	6.48673
Force	C2	Stiff	nV/T	S2-1	100	95.9113	-4.08868	0	0	2.93597
Force	C2	Stiff	nV/T	S2-1	0	0	0	0	0	3.11192
Force	C2	Stiff	nV/T	S2-1	75	65.9808	-9.01922	-4.01922	4.01922	5.63331
Force	C2	Stiff	nV/T	S2-1	50	80.6287	30.6287	25.6287	25.6287	8.08647
Force	C2	Stiff	V/T	S2-1	50	50.5384	0.538429	0	0	4.05216
Force	C2	Stiff	V/T	S2-1	100	105.438	5.4381	0.438097	0.438097	2.3663
Force	C2	Stiff	V/T	S2-1	75	71.7162	-3.2838	0	0	14.7535
Force	C2	Stiff	V/T	S2-1	25	26.0481	1.04813	0	0	2.45429
Force	C2	Stiff	V/T	S2-1	0	0	0	0	0	2.28944
Force	C2	Stiff	V/T	S2-1	50	52.8145	2.81448	0	0	3.55935
Force	C2	Stiff	V/T	S2-1	25	22.3915	-2.60848	0	0	4.36782
Force	C2	Stiff	V/T	S2-1	100	105.562	5.56195	0.561949	0.561949	3.21724
Force	C2	Stiff	V/T	S2-1	50	47.8347	-2.16526	0	0	7.25417
Force	C2	Stiff	V/T	S2-1	25	27.0289	2.02895	0	0	2.47205
Force	C2	Stiff	V/T	S2-1	75	68.6595	-6.34052	-1.34052	1.34052	21.3509
Force	C2	Stiff	V/T	S2-1	100	105.562	5.56195	0.561949	0.561949	1.87197
Force	C2	Stiff	V/T	S2-1	0	0	0	0	0	3.56156
Force	C2	Stiff	V/T	S2-1	100	95.147	-4.85297	0	0	12.2649
Force	C2	Stiff	V/T	S2-1	50	50.3941	0.394111	0	0	4.72814
Force	C2	Stiff	V/T	S2-1	25	26.2795	1.27955	0	0	3.9425
Force	C2	Stiff	V/T	S2-1	0	0	0	0	0	2.46546
Force	C2	Stiff	V/T	S2-1	100	101.975	1.9753	0	0	2.51857
Force	C2	Stiff	V/T	S2-1	0	0	0	0	0	2.60734
Force	C2	Stiff	V/T	S2-1	50	51.5414	1.54144	0	0	5.44949
Force	C2	Stiff	V/T	S2-1	0	0	0	0	0	2.64872
Force	C2	Stiff	V/T	S2-1	75	81.3543	6.3543	1.3543	1.3543	11.4871
Force	C2	Stiff	V/T	S2-1	0	0	0	0	0	2.46187
Force	C2	Stiff	V/T	S2-1	75	78.9182	3.91819	0	0	8.82691
Force	C2	Stiff	V/T	S2-1	25	25.2485	0.248516	0	0	1.99996
Force	C2	Stiff	V/T	S2-1	75	74.8018	-0.198216	0	0	16.3117
Force	C2	Stiff	V/T	S2-1	50	45.2426	-4.75737	0	0	10.1145
Force	C2	Stiff	V/T	S2-1	100	105.562	5.56195	0.561949	0.561949	3.19793
Force	C2	Stiff	V/T	S2-1	25	24.3643	-0.635749	0	0	8.03063
Force	C2	Stiff	V/T	S2-1	75	72.3532	-2.64682	0	0	3.22555
Hand_Op	Coin	NA	V/nT	S2-1	25	26.1232	1.12317	0	0	6.99159
Hand_Op	Coin	NA	V/nT	S2-1	75	75.1028	0.102751	0	0	3.51121
Hand_Op	Coin	NA	V/nT	S2-1	100	100.972	0.971659	0	0	3.86549
Hand_Op	Coin	NA	V/nT	S2-1	50	57.2337	7.23372	2.23372	2.23372	6.29591
Hand_Op	Coin	NA	V/nT	S2-1	25	24.4981	-0.501876	0	0	2.40767
Hand_Op	Coin	NA	V/nT	S2-1	75	72.5771	-2.42285	0	0	4.77536
Hand_Op	Coin	NA	V/nT	S2-1	0	0.197169	0.197169	0	0	2.08752
Hand_Op	Coin	NA	V/nT	S2-1	75	71.3274	-3.67262	0	0	4.23261
Hand_Op	Coin	NA	V/nT	S2-1	100	101.623	1.62265	0	0	2.72658
Hand_Op	Coin	NA	V/nT	S2-1	50	55.0584	5.05839	0.0583882	0.0583882	2.90629
Hand_Op	Coin	NA	V/nT	S2-1	0	0.146015	0.146015	0	0	1.9191
Hand_Op	Coin	NA	V/nT	S2-1	50	48.2315	-1.76849	0	0	4.14542
Hand_Op	Coin	NA	V/nT	S2-1	0	1.27362	1.27362	0	0	1.95926
Hand_Op	Coin	NA	V/nT	S2-1	25	27.1833	2.18331	0	0	3.43833
Hand_Op	Coin	NA	V/nT	S2-1	50	46.1698	-3.83016	0	0	5.12881
Hand_Op	Coin	NA	V/nT	S2-1	100	99.5423	-0.457726	0	0	2.0957
Hand_Op	Coin	NA	V/nT	S2-1	0	0.579981	0.579981	0	0	3.54597
Hand_Op	Coin	NA	V/nT	S2-1	75	73.7237	-1.27628	0	0	2.82134
Hand_Op	Coin	NA	V/nT	S2-1	25	24.978	-0.0219864	0	0	2.8812
Hand_Op	Coin	NA	V/nT	S2-1	75	70.3816	-4.61839	0	0	3.11991
Hand_Op	Coin	NA	V/nT	S2-1	100	100.087	0.0873252	0	0	1.95237
Hand_Op	Coin	NA	V/nT	S2-1	0	0.985755	0.985755	0	0	2.58411
Hand_Op	Coin	NA	V/nT	S2-1	75	71.2855	-3.71447	0	0	5.241
Hand_Op	Coin	NA	V/nT	S2-1	100	97.6526	-2.34741	0	0	2.13585
Hand_Op	Coin	NA	V/nT	S2-1	0	0	0	0	0	3.21395
Hand_Op	Coin	NA	V/nT	S2-1	50	51.9556	1.95564	0	0	4.80854
Hand_Op	Coin	NA	V/nT	S2-1	25	26.5786	1.57859	0	0	3.86568
Hand_Op	Coin	NA	V/nT	S2-1	100	100.265	0.26499	0	0	1.86938
Hand_Op	Coin	NA	V/nT	S2-1	50	52.4459	2.4459	0	0	7.25045
Hand_Op	Coin	NA	V/nT	S2-1	25	23.6336	-1.36635	0	0	2.51202
Hand_Op	Coin	NA	nV/T	S2-1	25	0.755341	-24.2447	-19.2447	19.2447	9.82191
Hand_Op	Coin	NA	nV/T	S2-1	75	63.3881	-11.6119	-6.61185	6.61185	4.25035
Hand_Op	Coin	NA	nV/T	S2-1	100	100.318	0.317828	0	0	2.34408
Hand_Op	Coin	NA	nV/T	S2-1	50	10.4725	-39.5275	-34.5275	34.5275	3.65612
Hand_Op	Coin	NA	nV/T	S2-1	0	0	0	0	0	3.01448
Hand_Op	Coin	NA	nV/T	S2-1	100	99.2372	-0.762788	0	0	2.95243
Hand_Op	Coin	NA	nV/T	S2-1	25	29.0164	4.01643	0	0	4.06395
Hand_Op	Coin	NA	nV/T	S2-1	100	96.4905	-3.5095	0	0	3.77508
Hand_Op	Coin	NA	nV/T	S2-1	50	58.44	8.43996	3.43996	3.43996	5.58478
Hand_Op	Coin	NA	nV/T	S2-1	0	0	0	0	0	2.0967
Hand_Op	Coin	NA	nV/T	S2-1	25	19.3944	-5.60557	-0.605567	0.605567	5.5497
Hand_Op	Coin	NA	nV/T	S2-1	50	50.0901	0.0900735	0	0	5.82486
Hand_Op	Coin	NA	nV/T	S2-1	0	0.450722	0.450722	0	0	3.0396
Hand_Op	Coin	NA	nV/T	S2-1	75	61.709	-13.291	-8.29098	8.29098	9.0156
Hand_Op	Coin	NA	nV/T	S2-1	50	22.5738	-27.4262	-22.4262	22.4262	5.41926
Hand_Op	Coin	NA	nV/T	S2-1	25	6.81163	-18.1884	-13.1884	13.1884	11.6794
Hand_Op	Coin	NA	nV/T	S2-1	75	35.3868	-39.6132	-34.6132	34.6132	4.35075
Hand_Op	Coin	NA	nV/T	S2-1	100	100.47	0.470492	0	0	2.53527
Hand_Op	Coin	NA	nV/T	S2-1	50	38.6597	-11.3403	-6.3403	6.3403	4.3689
Hand_Op	Coin	NA	nV/T	S2-1	100	100.749	0.749046	0	0	4.5835
Hand_Op	Coin	NA	nV/T	S2-1	75	60.9686	-14.0314	-9.03143	9.03143	4.69696
Hand_Op	Coin	NA	nV/T	S2-1	0	0	0	0	0	2.66457
Hand_Op	Coin	NA	nV/T	S2-1	75	47.6695	-27.3305	-22.3305	22.3305	7.25455
Hand_Op	Coin	NA	nV/T	S2-1	25	23.7243	-1.27566	0	0	3.00011
Hand_Op	Coin	NA	nV/T	S2-1	0	0	0	0	0	2.23924
Hand_Op	Coin	NA	nV/T	S2-1	75	68.7878	-6.21223	-1.21223	1.21223	5.21655
Hand_Op	Coin	NA	nV/T	S2-1	100	100.774	0.774401	0	0	2.87367
Hand_Op	Coin	NA	nV/T	S2-1	0	0	0	0	0	4.08684
Hand_Op	Coin	NA	nV/T	S2-1	50	53.9249	3.92493	0	0	5.58949
Hand_Op	Coin	NA	nV/T	S2-1	25	25.8131	0.813055	0	0	2.41874
Hand_Op	Coin	NA	V/T	S2-1	25	32.0911	7.09107	2.09107	2.09107	8.28443
Hand_Op	Coin	NA	V/T	S2-1	100	98.5042	-1.49579	0	0	2.48683
Hand_Op	Coin	NA	V/T	S2-1	25	23.2731	-1.72691	0	0	3.49702
Hand_Op	Coin	NA	V/T	S2-1	50	54.0282	4.02822	0	0	2.20716
Hand_Op	Coin	NA	V/T	S2-1	25	24.0652	-0.934778	0	0	3.39305
Hand_Op	Coin	NA	V/T	S2-1	0	0.119152	0.119152	0	0	1.98111
Hand_Op	Coin	NA	V/T	S2-1	100	98.6635	-1.33647	0	0	2.12978
Hand_Op	Coin	NA	V/T	S2-1	75	70.547	-4.45296	0	0	3.10506
Hand_Op	Coin	NA	V/T	S2-1	100	100.819	0.819438	0	0	2.29517
Hand_Op	Coin	NA	V/T	S2-1	75	75.2857	0.285735	0	0	2.75971
Hand_Op	Coin	NA	V/T	S2-1	50	48.6979	-1.30208	0	0	1.93633
Hand_Op	Coin	NA	V/T	S2-1	0	0	0	0	0	1.59994
Hand_Op	Coin	NA	V/T	S2-1	25	30.7972	5.79724	0.797239	0.797239	3.51823
Hand_Op	Coin	NA	V/T	S2-1	0	0.641419	0.641419	0	0	1.79169
Hand_Op	Coin	NA	V/T	S2-1	100	97.5818	-2.41824	0	0	2.25636
Hand_Op	Coin	NA	V/T	S2-1	0	0.460651	0.460651	0	0	2.03247
Hand_Op	Coin	NA	V/T	S2-1	50	54.833	4.83303	0	0	3.00098
Hand_Op	Coin	NA	V/T	S2-1	75	73.6047	-1.39525	0	0	2.8007
Hand_Op	Coin	NA	V/T	S2-1	50	52.8412	2.84122	0	0	2.92721
Hand_Op	Coin	NA	V/T	S2-1	75	75.4685	0.468453	0	0	2.44059
Hand_Op	Coin	NA	V/T	S2-1	100	99.7503	-0.249741	0	0	1.90442
Hand_Op	Coin	NA	V/T	S2-1	50	45.8976	-4.10242	0	0	5.52038
Hand_Op	Coin	NA	V/T	S2-1	75	78.9914	3.99143	0	0	2.73462
Hand_Op	Coin	NA	V/T	S2-1	25	24.4443	-0.55569	0	0	3.15904
Hand_Op	Coin	NA	V/T	S2-1	50	50.2673	0.267295	0	0	6.56926
Hand_Op	Coin	NA	V/T	S2-1	0	3.19486	3.19486	0	0	2.16661
Hand_Op	Coin	NA	V/T	S2-1	75	74.1161	-0.88389	0	0	4.25658
Hand_Op	Coin	NA	V/T	S2-1	25	21.5041	-3.49593	0	0	4.44986
Hand_Op	Coin	NA	V/T	S2-1	0	2.15875	2.15875	0	0	2.28568
Hand_Op	Coin	NA	V/T	S2-1	100	96.985	-3.01498	0	0	4.06631
Hand_Op	C2	NA	V/nT	S2-1	25	23.9335	-1.06649	0	0	6.47047
Hand_Op	C2	NA	V/nT	S2-1	75	73.0412	-1.95881	0	0	3.88129
Hand_Op	C2	NA	V/nT	S2-1	100	97.2027	-2.79732	0	0	2.56017
Hand_Op	C2	NA	V/nT	S2-1	50	51.3527	1.35273	0	0	4.07297
Hand_Op	C2	NA	V/nT	S2-1	25	24.9595	-0.0405369	0	0	2.38961
Hand_Op	C2	NA	V/nT	S2-1	75	73.3193	-1.6807	0	0	2.9455
Hand_Op	C2	NA	V/nT	S2-1	0	1.01529	1.01529	0	0	1.94232
Hand_Op	C2	NA	V/nT	S2-1	75	73.6889	-1.31114	0	0	2.58503
Hand_Op	C2	NA	V/nT	S2-1	100	99.1439	-0.856082	0	0	2.12886
Hand_Op	C2	NA	V/nT	S2-1	50	50.9569	0.956889	0	0	3.9987
Hand_Op	C2	NA	V/nT	S2-1	0	0.37199	0.37199	0	0	1.82482
Hand_Op	C2	NA	V/nT	S2-1	50	50.2308	0.230794	0	0	1.93719
Hand_Op	C2	NA	V/nT	S2-1	0	0.434297	0.434297	0	0	1.92511
Hand_Op	C2	NA	V/nT	S2-1	25	21.8129	-3.18709	0	0	4.12919
Hand_Op	C2	NA	V/nT	S2-1	50	52.7563	2.7563	0	0	2.04855
Hand_Op	C2	NA	V/nT	S2-1	100	99.1514	-0.848608	0	0	1.88913
Hand_Op	C2	NA	V/nT	S2-1	0	0.263164	0.263164	0	0	2.03369
Hand_Op	C2	NA	V/nT	S2-1	75	72.835	-2.16495	0	0	5.47716
Hand_Op	C2	NA	V/nT	S2-1	25	27.7394	2.7394	0	0	4.68792
Hand_Op	C2	NA	V/nT	S2-1	75	75.2626	0.262556	0	0	4.95096
Hand_Op	C2	NA	V/nT	S2-1	100	99.5626	-0.437404	0	0	2.0396
Hand_Op	C2	NA	V/nT	S2-1	0	0.217232	0.217232	0	0	2.69855
Hand_Op	C2	NA	V/nT	S2-1	75	71.9714	-3.02859	0	0	2.70345
Hand_Op	C2	NA	V/nT	S2-1	100	98.6885	-1.31154	0	0	1.78972
Hand_Op	C2	NA	V/nT	S2-1	0	0.654972	0.654972	0	0	2.00837
Hand_Op	C2	NA	V/nT	S2-1	50	49.5367	-0.463309	0	0	3.32261
Hand_Op	C2	NA	V/nT	S2-1	25	30.0292	5.0292	0.0291966	0.0291966	3.89445
Hand_Op	C2	NA	V/nT	S2-1	100	98.8579	-1.14209	0	0	2.04753
Hand_Op	C2	NA	V/nT	S2-1	50	50.9052	0.905163	0	0	2.7939
Hand_Op	C2	NA	V/nT	S2-1	25	23.4746	-1.52539	0	0	3.71085
Hand_Op	C2	NA	nV/T	S2-1	25	34.6695	9.6695	4.6695	4.6695	10.229
Hand_Op	C2	NA	nV/T	S2-1	75	68.071	-6.92903	-1.92903	1.92903	10.6555
Hand_Op	C2	NA	nV/T	S2-1	100	98.4905	-1.50954	0	0	2.21738
Hand_Op	C2	NA	nV/T	S2-1	50	33.3983	-16.6017	-11.6017	11.6017	5.48717
Hand_Op	C2	NA	nV/T	S2-1	0	0.389372	0.389372	0	0	2.91844
Hand_Op	C2	NA	nV/T	S2-1	100	99.0584	-0.941648	0	0	3.0247
Hand_Op	C2	NA	nV/T	S2-1	25	48.7425	23.7425	18.7425	18.7425	9.37004
Hand_Op	C2	NA	nV/T	S2-1	100	99.159	-0.840967	0	0	2.56007
Hand_Op	C2	NA	nV/T	S2-1	50	42.3209	-7.67908	-2.67908	2.67908	6.79141
Hand_Op	C2	NA	nV/T	S2-1	0	0.406334	0.406334	0	0	2.84006
Hand_Op	C2	NA	nV/T	S2-1	25	22.9755	-2.02451	0	0	6.43151
Hand_Op	C2	NA	nV/T	S2-1	50	58.7989	8.79892	3.79892	3.79892	3.33691
Hand_Op	C2	NA	nV/T	S2-1	0	1.05963	1.05963	0	0	2.70412
Hand_Op	C2	NA	nV/T	S2-1	75	60.703	-14.297	-9.29705	9.29705	10.2941
Hand_Op	C2	NA	nV/T	S2-1	50	55.5474	5.5474	0.547401	0.547401	14.9377
Hand_Op	C2	NA	nV/T	S2-1	25	22.5536	-2.44638	0	0	4.07085
Hand_Op	C2	NA	nV/T	S2-1	75	45.1566	-29.8434	-24.8434	24.8434	8.87255
Hand_Op	C2	NA	nV/T	S2-1	100	98.4913	-1.5087	0	0	2.9927
Hand_Op	C2	NA	nV/T	S2-1	50	36.6722	-13.3278	-8.32779	8.32779	5.07822
Hand_Op	C2	NA	nV/T	S2-1	100	98.7714	-1.22858	0	0	2.76973
Hand_Op	C2	NA	nV/T	S2-1	75	64.9844	-10.0156	-5.01563	5.01563	6.06402
Hand_Op	C2	NA	nV/T	S2-1	0	0.427747	0.427747	0	0	3.05271
Hand_Op	C2	NA	nV/T	S2-1	75	68.7044	-6.29564	-1.29564	1.29564	8.13796
Hand_Op	C2	NA	nV/T	S2-1	25	18.454	-6.546	-1.546	1.546	6.08845
Hand_Op	C2	NA	nV/T	S2-1	0	0.604421	0.604421	0	0	2.92028
Hand_Op	C2	NA	nV/T	S2-1	75	43.1629	-31.8371	-26.8371	26.8371	12.175
Hand_Op	C2	NA	nV/T	S2-1	100	99.0111	-0.988923	0	0	2.51988
Hand_Op	C2	NA	nV/T	S2-1	0	0.265432	0.265432	0	0	2.33745
Hand_Op	C2	NA	nV/T	S2-1	50	55.4357	5.43572	0.43572	0.43572	6.71043
Hand_Op	C2	NA	nV/T	S2-1	25	34.2346	9.23462	4.23462	4.23462	3.20017
Hand_Op	C2	NA	V/T	S2-1	25	28.5234	3.52343	0	0	4.66979
Hand_Op	C2	NA	V/T	S2-1	100	99.1452	-0.854822	0	0	2.72955
Hand_Op	C2	NA	V/T	S2-1	25	28.1845	3.18453	0	0	5.99817
Hand_Op	C2	NA	V/T	S2-1	50	49.4016	-0.598417	0	0	2.79286
Hand_Op	C2	NA	V/T	S2-1	25	26.9298	1.92975	0	0	3.97584
Hand_Op	C2	NA	V/T	S2-1	0	0.49929	0.49929	0	0	2.40074
Hand_Op	C2	NA	V/T	S2-1	100	98.9109	-1.0891	0	0	2.90306
Hand_Op	C2	NA	V/T	S2-1	75	72.9319	-2.06805	0	0	2.28727
Hand_Op	C2	NA	V/T	S2-1	100	99.7219	-0.278111	0	0	2.25854
Hand_Op	C2	NA	V/T	S2-1	75	74.382	-0.618046	0	0	3.32643
Hand_Op	C2	NA	V/T	S2-1	50	50.9701	0.970072	0	0	8.87346
Hand_Op	C2	NA	V/T	S2-1	0	1.10077	1.10077	0	0	2.12026
Hand_Op	C2	NA	V/T	S2-1	25	24.2267	-0.773266	0	0	3.90177
Hand_Op	C2	NA	V/T	S2-1	0	0.605345	0.605345	0	0	2.40856
Hand_Op	C2	NA	V/T	S2-1	100	99.1479	-0.852051	0	0	2.09768
Hand_Op	C2	NA	V/T	S2-1	0	0.335043	0.335043	0	0	1.94328
Hand_Op	C2	NA	V/T	S2-1	50	53.4316	3.43159	0	0	4.84869
Hand_Op	C2	NA	V/T	S2-1	75	76.9967	1.99672	0	0	4.02167
Hand_Op	C2	NA	V/T	S2-1	50	47.8473	-2.15272	0	0	4.93837
Hand_Op	C2	NA	V/T	S2-1	75	72.3756	-2.62436	0	0	3.20561
Hand_Op	C2	NA	V/T	S2-1	100	99.9199	-0.0801081	0	0	2.865
Hand_Op	C2	NA	V/T	S2-1	50	47.6492	-2.3508	0	0	4.22358
Hand_Op	C2	NA	V/T	S2-1	75	79.7955	4.79555	0	0	2.79982
Hand_Op	C2	NA	V/T	S2-1	25	28.6363	3.63629	0	0	11.7214
Hand_Op	C2	NA	V/T	S2-1	50	52.4527	2.45274	0	0	3.68776
Hand_Op	C2	NA	V/T	S2-1	0	0.632887	0.632887	0	0	2.24727
Hand_Op	C2	NA	V/T	S2-1	75	76.2444	1.24443	0	0	3.86547
Hand_Op	C2	NA	V/T	S2-1	25	23.4961	-1.50389	0	0	12.0793
Hand_Op	C2	NA	V/T	S2-1	0	0.594093	0.594093	0	0	2.50693
Hand_Op	C2	NA	V/T	S2-1	100	99.1712	-0.828791	0	0	2.05979
Force	Coin	Stiff	V/nT	S2-10	25	30.4056	5.40563	0.40563	0.40563	26.7417
Force	Coin	Stiff	V/nT	S2-10	75	74.7125	-0.287498	0	0	10.1776
Force	Coin	Stiff	V/nT	S2-10	100	97.5246	-2.47541	0	0	4.95666
Force	Coin	Stiff	V/nT	S2-10	50	54.2106	4.21057	0	0	3.94359
Force	Coin	Stiff	V/nT	S2-10	25	29.5957	4.59566	0	0	3.24736
Force	Coin	Stiff	V/nT	S2-10	75	76.7277	1.72766	0	0	4.72011
Force	Coin	Stiff	V/nT	S2-10	0	0	0	0	0	2.00232
Force	Coin	Stiff	V/nT	S2-10	75	74.5366	-0.463448	0	0	2.43091
Force	Coin	Stiff	V/nT	S2-10	100	106.516	6.5158	1.5158	1.5158	2.0565
Force	Coin	Stiff	V/nT	S2-10	50	48.4364	-1.56358	0	0	2.93426
Force	Coin	Stiff	V/nT	S2-10	0	0	0	0	0	1.70543
Force	Coin	Stiff	V/nT	S2-10	50	54.7854	4.78545	0	0	3.33565
Force	Coin	Stiff	V/nT	S2-10	0	0	0	0	0	1.82281
Force	Coin	Stiff	V/nT	S2-10	25	31.824	6.82401	1.82401	1.82401	3.22529
Force	Coin	Stiff	V/nT	S2-10	50	50.7294	0.72938	0	0	11.6472
Force	Coin	Stiff	V/nT	S2-10	100	106.38	6.38023	1.38023	1.38023	2.38362
Force	Coin	Stiff	V/nT	S2-10	0	0	0	0	0	1.97628
Force	Coin	Stiff	V/nT	S2-10	75	74.5378	-0.462166	0	0	2.6655
Force	Coin	Stiff	V/nT	S2-10	25	21.9969	-3.00311	0	0	3.15105
Force	Coin	Stiff	V/nT	S2-10	75	73.8319	-1.16806	0	0	9.77619
Force	Coin	Stiff	V/nT	S2-10	100	103.051	3.05134	0	0	3.21626
Force	Coin	Stiff	V/nT	S2-10	0	0	0	0	0	2.38378
Force	Coin	Stiff	V/nT	S2-10	75	70.9992	-4.00079	0	0	11.2868
Force	Coin	Stiff	V/nT	S2-10	100	106.884	6.8839	1.8839	1.8839	12.9614
Force	Coin	Stiff	V/nT	S2-10	0	0	0	0	0	2.35328
Force	Coin	Stiff	V/nT	S2-10	50	47.2988	-2.70117	0	0	14.7917
Force	Coin	Stiff	V/nT	S2-10	25	23.5004	-1.49965	0	0	3.886
Force	Coin	Stiff	V/nT	S2-10	100	103.454	3.45378	0	0	4.23353
Force	Coin	Stiff	V/nT	S2-10	50	55.6826	5.68263	0.682631	0.682631	12.8068
Force	Coin	Stiff	V/nT	S2-10	25	23.9191	-1.08091	0	0	4.32681
Force	Coin	Stiff	nV/T	S2-10	25	5.06312	-19.9369	-14.9369	14.9369	5.46165
Force	Coin	Stiff	nV/T	S2-10	75	101.77	26.7697	21.7697	21.7697	3.67578
Force	Coin	Stiff	nV/T	S2-10	100	100.867	0.866782	0	0	2.90622
Force	Coin	Stiff	nV/T	S2-10	50	75.187	25.187	20.187	20.187	9.19216
Force	Coin	Stiff	nV/T	S2-10	0	0	0	0	0	2.02446
Force	Coin	Stiff	nV/T	S2-10	100	105.203	5.20345	0.203447	0.203447	2.8793
Force	Coin	Stiff	nV/T	S2-10	25	0	-25	-20	20	17.0723
Force	Coin	Stiff	nV/T	S2-10	100	101.575	1.57481	0	0	4.04791
Force	Coin	Stiff	nV/T	S2-10	50	80.7243	30.7243	25.7243	25.7243	5.75149
Force	Coin	Stiff	nV/T	S2-10	0	0	0	0	0	11.5718
Force	Coin	Stiff	nV/T	S2-10	25	40.6317	15.6317	10.6317	10.6317	9.94672
Force	Coin	Stiff	nV/T	S2-10	50	71.9297	21.9297	16.9297	16.9297	14.116
Force	Coin	Stiff	nV/T	S2-10	0	0	0	0	0	2.6384
Force	Coin	Stiff	nV/T	S2-10	75	67.332	-7.66799	-2.66799	2.66799	16.2559
Force	Coin	Stiff	nV/T	S2-10	50	60.5958	10.5958	5.59579	5.59579	4.72707
Force	Coin	Stiff	nV/T	S2-10	25	58.0402	33.0402	28.0402	28.0402	6.44066
Force	Coin	Stiff	nV/T	S2-10	75	62.664	-12.336	-7.33604	7.33604	10.1753
Force	Coin	Stiff	nV/T	S2-10	100	108.628	8.62768	3.62768	3.62768	3.14403
Force	Coin	Stiff	nV/T	S2-10	50	85.5511	35.5511	30.5511	30.5511	5.2569
Force	Coin	Stiff	nV/T	S2-10	100	108.716	8.7157	3.7157	3.7157	3.02516
Force	Coin	Stiff	nV/T	S2-10	75	70.3567	-4.64331	0	0	29.0942
Force	Coin	Stiff	nV/T	S2-10	0	0	0	0	0	2.91228
Force	Coin	Stiff	nV/T	S2-10	75	86.7168	11.7168	6.71682	6.71682	8.36066
Force	Coin	Stiff	nV/T	S2-10	25	21.7637	-3.2363	0	0	9.4543
Force	Coin	Stiff	nV/T	S2-10	0	0	0	0	0	2.49684
Force	Coin	Stiff	nV/T	S2-10	75	72.696	-2.30399	0	0	7.43269
Force	Coin	Stiff	nV/T	S2-10	100	107.737	7.73681	2.73681	2.73681	5.13638
Force	Coin	Stiff	nV/T	S2-10	0	0	0	0	0	2.91133
Force	Coin	Stiff	nV/T	S2-10	50	76.3265	26.3265	21.3265	21.3265	4.70296
Force	Coin	Stiff	nV/T	S2-10	25	28.7938	3.79377	0	0	19.2974
Force	Coin	Stiff	V/T	S2-10	25	26.3873	1.38728	0	0	7.16393
Force	Coin	Stiff	V/T	S2-10	100	101.359	1.35934	0	0	3.24633
Force	Coin	Stiff	V/T	S2-10	25	25.6833	0.683291	0	0	3.48937
Force	Coin	Stiff	V/T	S2-10	50	45.2509	-4.74906	0	0	5.69191
Force	Coin	Stiff	V/T	S2-10	25	31.758	6.75803	1.75803	1.75803	3.03267
Force	Coin	Stiff	V/T	S2-10	0	0	0	0	0	1.90527
Force	Coin	Stiff	V/T	S2-10	100	107.157	7.15723	2.15723	2.15723	11.5547
Force	Coin	Stiff	V/T	S2-10	75	78.4329	3.43291	0	0	6.15466
Force	Coin	Stiff	V/T	S2-10	100	95.8957	-4.10428	0	0	3.57035
Force	Coin	Stiff	V/T	S2-10	75	75.5792	0.579236	0	0	5.21664
Force	Coin	Stiff	V/T	S2-10	50	49.1417	-0.858303	0	0	6.50375
Force	Coin	Stiff	V/T	S2-10	0	0	0	0	0	2.1862
Force	Coin	Stiff	V/T	S2-10	25	29.519	4.51904	0	0	5.27993
Force	Coin	Stiff	V/T	S2-10	0	0	0	0	0	3.71053
Force	Coin	Stiff	V/T	S2-10	100	105.092	5.09186	0.0918631	0.0918631	6.36028
Force	Coin	Stiff	V/T	S2-10	0	0	0	0	0	2.18315
Force	Coin	Stiff	V/T	S2-10	50	48.9123	-1.08774	0	0	15.7561
Force	Coin	Stiff	V/T	S2-10	75	69.499	-5.50102	-0.501016	0.501016	10.2427
Force	Coin	Stiff	V/T	S2-10	50	47.495	-2.50498	0	0	2.67453
Force	Coin	Stiff	V/T	S2-10	75	72.3713	-2.62867	0	0	8.31053
Force	Coin	Stiff	V/T	S2-10	100	98.3316	-1.66839	0	0	2.62537
Force	Coin	Stiff	V/T	S2-10	50	50.526	0.525974	0	0	7.24728
Force	Coin	Stiff	V/T	S2-10	75	71.8472	-3.15281	0	0	13.4467
Force	Coin	Stiff	V/T	S2-10	25	29.321	4.32105	0	0	4.12716
Force	Coin	Stiff	V/T	S2-10	50	52.9898	2.9898	0	0	4.00935
Force	Coin	Stiff	V/T	S2-10	0	0	0	0	0	1.85636
Force	Coin	Stiff	V/T	S2-10	75	81.4777	6.47774	1.47774	1.47774	6.20883
Force	Coin	Stiff	V/T	S2-10	25	21.1998	-3.80021	0	0	2.34287
Force	Coin	Stiff	V/T	S2-10	0	0	0	0	0	2.22568
Force	Coin	Stiff	V/T	S2-10	100	105.324	5.32439	0.324389	0.324389	3.48812
Force	Coin	Stiff	V/nT	S2-11	25	23.4396	-1.56041	0	0	2.70072
Force	Coin	Stiff	V/nT	S2-11	75	73.165	-1.83502	0	0	28.7058
Force	Coin	Stiff	V/nT	S2-11	100	99.311	-0.689018	0	0	4.26466
Force	Coin	Stiff	V/nT	S2-11	50	36.0182	-13.9818	-8.98177	8.98177	4.02781
Force	Coin	Stiff	V/nT	S2-11	25	28.7917	3.79167	0	0	3.68781
Force	Coin	Stiff	V/nT	S2-11	75	74.4823	-0.517687	0	0	7.58227
Force	Coin	Stiff	V/nT	S2-11	0	0	0	0	0	1.68159
Force	Coin	Stiff	V/nT	S2-11	75	77.107	2.10699	0	0	12.35
Force	Coin	Stiff	V/nT	S2-11	100	105.358	5.35829	0.358286	0.358286	2.76372
Force	Coin	Stiff	V/nT	S2-11	50	50.2702	0.27021	0	0	4.08211
Force	Coin	Stiff	V/nT	S2-11	0	0	0	0	0	2.32515
Force	Coin	Stiff	V/nT	S2-11	50	45.9981	-4.00193	0	0	13.8844
Force	Coin	Stiff	V/nT	S2-11	0	0	0	0	0	2.51316
Force	Coin	Stiff	V/nT	S2-11	25	29.2828	4.28276	0	0	7.24714
Force	Coin	Stiff	V/nT	S2-11	50	51.9652	1.96515	0	0	2.35856
Force	Coin	Stiff	V/nT	S2-11	100	98.3676	-1.63244	0	0	3.57442
Force	Coin	Stiff	V/nT	S2-11	0	0	0	0	0	2.77198
Force	Coin	Stiff	V/nT	S2-11	75	79.2843	4.2843	0	0	4.09793
Force	Coin	Stiff	V/nT	S2-11	25	24.1381	-0.861912	0	0	2.43276
Force	Coin	Stiff	V/nT	S2-11	75	80.4732	5.47323	0.473229	0.473229	6.61631
Force	Coin	Stiff	V/nT	S2-11	100	95.8339	-4.16609	0	0	2.17952
Force	Coin	Stiff	V/nT	S2-11	0	0	0	0	0	1.77876
Force	Coin	Stiff	V/nT	S2-11	75	79.1037	4.10372	0	0	3.99584
Force	Coin	Stiff	V/nT	S2-11	100	97.8317	-2.16827	0	0	3.74297
Force	Coin	Stiff	V/nT	S2-11	0	0	0	0	0	2.36551
Force	Coin	Stiff	V/nT	S2-11	50	46.8019	-3.1981	0	0	5.51459
Force	Coin	Stiff	V/nT	S2-11	25	28.5218	3.52177	0	0	1.67333
Force	Coin	Stiff	V/nT	S2-11	100	104.511	4.51077	0	0	5.44947
Force	Coin	Stiff	V/nT	S2-11	50	49.8521	-0.147911	0	0	2.4186
Force	Coin	Stiff	V/nT	S2-11	25	26.4468	1.44676	0	0	1.79351
Force	Coin	Stiff	nV/T	S2-11	25	21.2913	-3.70873	0	0	11.7268
Force	Coin	Stiff	nV/T	S2-11	75	70.8396	-4.16037	0	0	7.79782
Force	Coin	Stiff	nV/T	S2-11	100	101.828	1.82824	0	0	1.80561
Force	Coin	Stiff	nV/T	S2-11	50	54.699	4.69895	0	0	6.83635
Force	Coin	Stiff	nV/T	S2-11	0	0	0	0	0	2.95822
Force	Coin	Stiff	nV/T	S2-11	100	101.323	1.32255	0	0	2.48379
Force	Coin	Stiff	nV/T	S2-11	25	28.8566	3.85659	0	0	15.009
Force	Coin	Stiff	nV/T	S2-11	100	99.1923	-0.807669	0	0	3.0455
Force	Coin	Stiff	nV/T	S2-11	50	28.7997	-21.2003	-16.2003	16.2003	3.95374
Force	Coin	Stiff	nV/T	S2-11	0	0	0	0	0	2.50197
Force	Coin	Stiff	nV/T	S2-11	25	12.6613	-12.3387	-7.33867	7.33867	10.9471
Force	Coin	Stiff	nV/T	S2-11	50	56.8818	6.88177	1.88177	1.88177	9.54119
Force	Coin	Stiff	nV/T	S2-11	0	0	0	0	0	2.58141
Force	Coin	Stiff	nV/T	S2-11	75	92.9655	17.9655	12.9655	12.9655	12.8137
Force	Coin	Stiff	nV/T	S2-11	50	54.8132	4.81325	0	0	3.96459
Force	Coin	Stiff	nV/T	S2-11	25	23.8894	-1.11063	0	0	6.86099
Force	Coin	Stiff	nV/T	S2-11	75	85.2974	10.2974	5.2974	5.2974	5.00374
Force	Coin	Stiff	nV/T	S2-11	100	111.219	11.2194	6.21942	6.21942	2.02376
Force	Coin	Stiff	nV/T	S2-11	50	39.312	-10.688	-5.68798	5.68798	2.91392
Force	Coin	Stiff	nV/T	S2-11	100	105.623	5.62283	0.622834	0.622834	1.82409
Force	Coin	Stiff	nV/T	S2-11	75	91.4143	16.4143	11.4143	11.4143	7.82219
Force	Coin	Stiff	nV/T	S2-11	0	0	0	0	0	2.667
Force	Coin	Stiff	nV/T	S2-11	75	96.4339	21.4339	16.4339	16.4339	15.8707
Force	Coin	Stiff	nV/T	S2-11	25	24.2571	-0.74293	0	0	7.33361
Force	Coin	Stiff	nV/T	S2-11	0	0	0	0	0	2.65311
Force	Coin	Stiff	nV/T	S2-11	75	74.2821	-0.717934	0	0	17.1774
Force	Coin	Stiff	nV/T	S2-11	100	108.904	8.90378	3.90378	3.90378	3.23918
Force	Coin	Stiff	nV/T	S2-11	0	0	0	0	0	2.81717
Force	Coin	Stiff	nV/T	S2-11	50	55.2809	5.28093	0.280931	0.280931	8.35833
Force	Coin	Stiff	nV/T	S2-11	25	36.8586	11.8586	6.8586	6.8586	5.31209
Force	Coin	Stiff	V/T	S2-11	25	23.7527	-1.24734	0	0	5.7933
Force	Coin	Stiff	V/T	S2-11	100	96.5247	-3.47527	0	0	4.20662
Force	Coin	Stiff	V/T	S2-11	25	32.5757	7.57566	2.57566	2.57566	2.98251
Force	Coin	Stiff	V/T	S2-11	50	52.1813	2.18132	0	0	5.25364
Force	Coin	Stiff	V/T	S2-11	25	24.7757	-0.224259	0	0	3.59329
Force	Coin	Stiff	V/T	S2-11	0	0	0	0	0	1.44729
Force	Coin	Stiff	V/T	S2-11	100	105.421	5.42131	0.421307	0.421307	5.44276
Force	Coin	Stiff	V/T	S2-11	75	78.4553	3.45527	0	0	1.74891
Force	Coin	Stiff	V/T	S2-11	100	104.751	4.75148	0	0	7.17275
Force	Coin	Stiff	V/T	S2-11	75	76.9849	1.98488	0	0	13.7348
Force	Coin	Stiff	V/T	S2-11	50	46.9003	-3.09968	0	0	5.68015
Force	Coin	Stiff	V/T	S2-11	0	0	0	0	0	1.52279
Force	Coin	Stiff	V/T	S2-11	25	32.3102	7.31016	2.31016	2.31016	3.07181
Force	Coin	Stiff	V/T	S2-11	0	0	0	0	0	1.34536
Force	Coin	Stiff	V/T	S2-11	100	97.8963	-2.10368	0	0	13.4569
Force	Coin	Stiff	V/T	S2-11	0	0	0	0	0	1.80776
Force	Coin	Stiff	V/T	S2-11	50	50.9613	0.961313	0	0	6.22085
Force	Coin	Stiff	V/T	S2-11	75	74.1288	-0.871223	0	0	2.09369
Force	Coin	Stiff	V/T	S2-11	50	45.145	-4.85499	0	0	6.74203
Force	Coin	Stiff	V/T	S2-11	75	73.2453	-1.75466	0	0	1.69266
Force	Coin	Stiff	V/T	S2-11	100	104.587	4.58701	0	0	12.8271
Force	Coin	Stiff	V/T	S2-11	50	55.7406	5.74061	0.740608	0.740608	12.8893
Force	Coin	Stiff	V/T	S2-11	75	71.8505	-3.14947	0	0	3.43687
Force	Coin	Stiff	V/T	S2-11	25	27.4911	2.49106	0	0	2.33751
Force	Coin	Stiff	V/T	S2-11	50	52.3587	2.35868	0	0	4.34052
Force	Coin	Stiff	V/T	S2-11	0	0	0	0	0	1.65347
Force	Coin	Stiff	V/T	S2-11	75	71.2246	-3.77542	0	0	7.93834
Force	Coin	Stiff	V/T	S2-11	25	27.414	2.41401	0	0	2.73573
Force	Coin	Stiff	V/T	S2-11	0	0	0	0	0	1.45175
Force	Coin	Stiff	V/T	S2-11	100	105.369	5.36857	0.368568	0.368568	6.25783
Force	Coin	Stiff	V/nT	S2-12	25	23.6547	-1.34525	0	0	9.81047
Force	Coin	Stiff	V/nT	S2-12	75	74.3494	-0.650611	0	0	8.50145
Force	Coin	Stiff	V/nT	S2-12	100	104.515	4.51526	0	0	4.01904
Force	Coin	Stiff	V/nT	S2-12	50	47.7906	-2.20938	0	0	47.8081
Force	Coin	Stiff	V/nT	S2-12	25	22.1675	-2.83252	0	0	7.03141
Force	Coin	Stiff	V/nT	S2-12	75	81.2215	6.22147	1.22147	1.22147	14.8594
Force	Coin	Stiff	V/nT	S2-12	0	0.203351	0.203351	0	0	2.38468
Force	Coin	Stiff	V/nT	S2-12	75	76.0949	1.09491	0	0	8.72571
Force	Coin	Stiff	V/nT	S2-12	100	96.6165	-3.38351	0	0	2.51606
Force	Coin	Stiff	V/nT	S2-12	50	50.9268	0.926766	0	0	20.1169
Force	Coin	Stiff	V/nT	S2-12	0	0.0992413	0.0992413	0	0	1.98555
Force	Coin	Stiff	V/nT	S2-12	50	54.9125	4.91247	0	0	5.19866
Force	Coin	Stiff	V/nT	S2-12	0	0	0	0	0	3.34264
Force	Coin	Stiff	V/nT	S2-12	25	30.6246	5.62458	0.624579	0.624579	20.1502
Force	Coin	Stiff	V/nT	S2-12	50	51.9798	1.97981	0	0	3.98768
Force	Coin	Stiff	V/nT	S2-12	100	102.159	2.15921	0	0	1.78872
Force	Coin	Stiff	V/nT	S2-12	0	0	0	0	0	3.83626
Force	Coin	Stiff	V/nT	S2-12	75	74.4121	-0.587904	0	0	12.55
Force	Coin	Stiff	V/nT	S2-12	25	20.5391	-4.46092	0	0	5.71726
Force	Coin	Stiff	V/nT	S2-12	75	72.0237	-2.9763	0	0	10.3333
Force	Coin	Stiff	V/nT	S2-12	100	106.226	6.22622	1.22622	1.22622	3.00023
Force	Coin	Stiff	V/nT	S2-12	0	0	0	0	0	2.75705
Force	Coin	Stiff	V/nT	S2-12	75	75.1294	0.12939	0	0	26.2887
Force	Coin	Stiff	V/nT	S2-12	100	98.7822	-1.21779	0	0	3.01752
Force	Coin	Stiff	V/nT	S2-12	0	0	0	0	0	2.29974
Force	Coin	Stiff	V/nT	S2-12	50	45.0677	-4.93232	0	0	5.48914
Force	Coin	Stiff	V/nT	S2-12	25	32.3867	7.38673	2.38673	2.38673	3.14101
Force	Coin	Stiff	V/nT	S2-12	100	105.663	5.66268	0.66268	0.66268	2.96444
Force	Coin	Stiff	V/nT	S2-12	50	44.7746	-5.22537	-0.225373	0.225373	13.1892
Force	Coin	Stiff	V/nT	S2-12	25	18.5819	-6.41812	-1.41812	1.41812	3.62777
Force	Coin	Stiff	nV/T	S2-12	25	21.2913	-3.70873	0	0	11.7268
Force	Coin	Stiff	nV/T	S2-12	75	70.8396	-4.16037	0	0	7.79782
Force	Coin	Stiff	nV/T	S2-12	100	101.828	1.82824	0	0	1.80561
Force	Coin	Stiff	nV/T	S2-12	50	54.699	4.69895	0	0	6.83635
Force	Coin	Stiff	nV/T	S2-12	0	0	0	0	0	2.95822
Force	Coin	Stiff	nV/T	S2-12	100	101.323	1.32255	0	0	2.48379
Force	Coin	Stiff	nV/T	S2-12	25	28.8566	3.85659	0	0	15.009
Force	Coin	Stiff	nV/T	S2-12	100	99.1923	-0.807669	0	0	3.0455
Force	Coin	Stiff	nV/T	S2-12	50	28.7997	-21.2003	-16.2003	16.2003	3.95374
Force	Coin	Stiff	nV/T	S2-12	0	0	0	0	0	2.50197
Force	Coin	Stiff	nV/T	S2-12	25	12.6613	-12.3387	-7.33867	7.33867	10.9471
Force	Coin	Stiff	nV/T	S2-12	50	56.8818	6.88177	1.88177	1.88177	9.54119
Force	Coin	Stiff	nV/T	S2-12	0	0	0	0	0	2.58141
Force	Coin	Stiff	nV/T	S2-12	75	92.9655	17.9655	12.9655	12.9655	12.8137
Force	Coin	Stiff	nV/T	S2-12	50	54.8132	4.81325	0	0	3.96459
Force	Coin	Stiff	nV/T	S2-12	25	23.8894	-1.11063	0	0	6.86099
Force	Coin	Stiff	nV/T	S2-12	75	85.2974	10.2974	5.2974	5.2974	5.00374
Force	Coin	Stiff	nV/T	S2-12	100	111.219	11.2194	6.21942	6.21942	2.02376
Force	Coin	Stiff	nV/T	S2-12	50	39.312	-10.688	-5.68798	5.68798	2.91392
Force	Coin	Stiff	nV/T	S2-12	100	105.623	5.62283	0.622834	0.622834	1.82409
Force	Coin	Stiff	nV/T	S2-12	75	91.4143	16.4143	11.4143	11.4143	7.82219
Force	Coin	Stiff	nV/T	S2-12	0	0	0	0	0	2.667
Force	Coin	Stiff	nV/T	S2-12	75	96.4339	21.4339	16.4339	16.4339	15.8707
Force	Coin	Stiff	nV/T	S2-12	25	24.2571	-0.74293	0	0	7.33361
Force	Coin	Stiff	nV/T	S2-12	0	0	0	0	0	2.65311
Force	Coin	Stiff	nV/T	S2-12	75	74.2821	-0.717934	0	0	17.1774
Force	Coin	Stiff	nV/T	S2-12	100	108.904	8.90378	3.90378	3.90378	3.23918
Force	Coin	Stiff	nV/T	S2-12	0	0	0	0	0	2.81717
Force	Coin	Stiff	nV/T	S2-12	50	55.2809	5.28093	0.280931	0.280931	8.35833
Force	Coin	Stiff	nV/T	S2-12	25	36.8586	11.8586	6.8586	6.8586	5.31209
Force	Coin	Stiff	V/T	S2-12	25	24.3489	-0.651141	0	0	13.9449
Force	Coin	Stiff	V/T	S2-12	100	105.921	5.92141	0.921411	0.921411	4.50853
Force	Coin	Stiff	V/T	S2-12	25	32.0423	7.0423	2.0423	2.0423	4.46326
Force	Coin	Stiff	V/T	S2-12	50	45.0852	-4.91478	0	0	6.16568
Force	Coin	Stiff	V/T	S2-12	25	22.1068	-2.8932	0	0	8.40187
Force	Coin	Stiff	V/T	S2-12	0	0	0	0	0	2.30821
Force	Coin	Stiff	V/T	S2-12	100	104.935	4.93517	0	0	6.26612
Force	Coin	Stiff	V/T	S2-12	75	76.5875	1.5875	0	0	7.78254
Force	Coin	Stiff	V/T	S2-12	100	104.47	4.47005	0	0	15.1977
Force	Coin	Stiff	V/T	S2-12	75	104.35	29.3503	24.3503	24.3503	0.06411
Force	Coin	Stiff	V/T	S2-12	50	47.8848	-2.1152	0	0	5.12826
Force	Coin	Stiff	V/T	S2-12	0	0	0	0	0	1.87197
Force	Coin	Stiff	V/T	S2-12	25	21.2735	-3.72651	0	0	7.60053
Force	Coin	Stiff	V/T	S2-12	0	0	0	0	0	1.75653
Force	Coin	Stiff	V/T	S2-12	100	102.692	2.69176	0	0	2.22309
Force	Coin	Stiff	V/T	S2-12	0	2.36834	2.36834	0	0	2.46758
Force	Coin	Stiff	V/T	S2-12	50	45.9433	-4.0567	0	0	10.551
Force	Coin	Stiff	V/T	S2-12	75	74.0777	-0.922259	0	0	35.1501
Force	Coin	Stiff	V/T	S2-12	50	53.6734	3.67342	0	0	51.9807
Force	Coin	Stiff	V/T	S2-12	75	70.1649	-4.83513	0	0	6.36428
Force	Coin	Stiff	V/T	S2-12	100	101.466	1.46553	0	0	6.10136
Force	Coin	Stiff	V/T	S2-12	50	48.3506	-1.64941	0	0	2.59037
Force	Coin	Stiff	V/T	S2-12	75	71.7116	-3.28843	0	0	44.148
Force	Coin	Stiff	V/T	S2-12	25	30.3386	5.33857	0.338567	0.338567	4.58617
Force	Coin	Stiff	V/T	S2-12	50	46.0997	-3.90029	0	0	10.4189
Force	Coin	Stiff	V/T	S2-12	0	0	0	0	0	3.32467
Force	Coin	Stiff	V/T	S2-12	75	76.2504	1.25044	0	0	9.24008
Force	Coin	Stiff	V/T	S2-12	25	20.9645	-4.03551	0	0	6.64019
Force	Coin	Stiff	V/T	S2-12	0	0	0	0	0	2.206
Force	Coin	Stiff	V/T	S2-12	100	100.278	0.278059	0	0	8.24362
Force	Coin	Stiff	V/nT	S2-13	25	29.0826	4.08257	0	0	14.3923
Force	Coin	Stiff	V/nT	S2-13	75	73.1528	-1.8472	0	0	26.2691
Force	Coin	Stiff	V/nT	S2-13	100	104.447	4.44679	0	0	1.85295
Force	Coin	Stiff	V/nT	S2-13	50	51.0592	1.05919	0	0	36.0109
Force	Coin	Stiff	V/nT	S2-13	25	23.1411	-1.85886	0	0	17.302
Force	Coin	Stiff	V/nT	S2-13	75	74.4298	-0.570165	0	0	8.82206
Force	Coin	Stiff	V/nT	S2-13	0	0	0	0	0	3.16532
Force	Coin	Stiff	V/nT	S2-13	75	74.0844	-0.915574	0	0	10.9599
Force	Coin	Stiff	V/nT	S2-13	100	103.436	3.4356	0	0	4.36496
Force	Coin	Stiff	V/nT	S2-13	50	47.8281	-2.17193	0	0	11.7705
Force	Coin	Stiff	V/nT	S2-13	0	0	0	0	0	2.69264
Force	Coin	Stiff	V/nT	S2-13	50	50.6395	0.639527	0	0	8.87326
Force	Coin	Stiff	V/nT	S2-13	0	0	0	0	0	1.68735
Force	Coin	Stiff	V/nT	S2-13	25	27.2751	2.27508	0	0	4.8772
Force	Coin	Stiff	V/nT	S2-13	50	54.2867	4.28668	0	0	8.58189
Force	Coin	Stiff	V/nT	S2-13	100	95.8166	-4.18336	0	0	4.19184
Force	Coin	Stiff	V/nT	S2-13	0	0	0	0	0	3.38534
Force	Coin	Stiff	V/nT	S2-13	75	75.9098	0.90982	0	0	7.76448
Force	Coin	Stiff	V/nT	S2-13	25	25.9879	0.987862	0	0	5.86681
Force	Coin	Stiff	V/nT	S2-13	75	77.6985	2.69853	0	0	1.98338
Force	Coin	Stiff	V/nT	S2-13	100	102.028	2.02834	0	0	2.91618
Force	Coin	Stiff	V/nT	S2-13	0	0	0	0	0	1.95412
Force	Coin	Stiff	V/nT	S2-13	75	76.7457	1.7457	0	0	3.62807
Force	Coin	Stiff	V/nT	S2-13	100	101.092	1.09155	0	0	2.92206
Force	Coin	Stiff	V/nT	S2-13	0	0	0	0	0	1.45258
Force	Coin	Stiff	V/nT	S2-13	50	57.0987	7.09868	2.09868	2.09868	111.205
Force	Coin	Stiff	V/nT	S2-13	25	28.0379	3.03794	0	0	2.25431
Force	Coin	Stiff	V/nT	S2-13	100	102.337	2.33687	0	0	1.83469
Force	Coin	Stiff	V/nT	S2-13	50	49.7317	-0.268301	0	0	63.7464
Force	Coin	Stiff	V/nT	S2-13	25	25.3119	0.311945	0	0	4.85641
Force	Coin	Stiff	nV/T	S2-13	25	0	-25	-20	20	15.8009
Force	Coin	Stiff	nV/T	S2-13	75	75.0093	0.00931875	0	0	33.3405
Force	Coin	Stiff	nV/T	S2-13	100	108.436	8.43645	3.43645	3.43645	2.64048
Force	Coin	Stiff	nV/T	S2-13	50	58.8181	8.8181	3.8181	3.8181	40.8779
Force	Coin	Stiff	nV/T	S2-13	0	0	0	0	0	1.77771
Force	Coin	Stiff	nV/T	S2-13	100	109.273	9.27292	4.27292	4.27292	2.35285
Force	Coin	Stiff	nV/T	S2-13	25	17.9421	-7.05793	-2.05793	2.05793	43.9068
Force	Coin	Stiff	nV/T	S2-13	100	107.13	7.12966	2.12966	2.12966	2.42515
Force	Coin	Stiff	nV/T	S2-13	50	45.8166	-4.18341	0	0	3.76984
Force	Coin	Stiff	nV/T	S2-13	0	0	0	0	0	1.96461
Force	Coin	Stiff	nV/T	S2-13	25	18.3774	-6.62263	-1.62263	1.62263	25.8532
Force	Coin	Stiff	nV/T	S2-13	50	56.9796	6.97962	1.97962	1.97962	4.99301
Force	Coin	Stiff	nV/T	S2-13	0	0	0	0	0	2.3208
Force	Coin	Stiff	nV/T	S2-13	75	86.2625	11.2625	6.26254	6.26254	25.3204
Force	Coin	Stiff	nV/T	S2-13	50	46.2118	-3.78818	0	0	3.77684
Force	Coin	Stiff	nV/T	S2-13	25	26.5633	1.56331	0	0	20.7743
Force	Coin	Stiff	nV/T	S2-13	75	105.231	30.2306	25.2306	25.2306	18.5381
Force	Coin	Stiff	nV/T	S2-13	100	122.414	22.4142	17.4142	17.4142	4.64367
Force	Coin	Stiff	nV/T	S2-13	50	56.4984	6.49844	1.49844	1.49844	11.8608
Force	Coin	Stiff	nV/T	S2-13	100	102.614	2.61402	0	0	3.13411
Force	Coin	Stiff	nV/T	S2-13	75	82.8372	7.83722	2.83722	2.83722	26.1976
Force	Coin	Stiff	nV/T	S2-13	0	0	0	0	0	1.89764
Force	Coin	Stiff	nV/T	S2-13	75	92.5355	17.5355	12.5355	12.5355	8.99914
Force	Coin	Stiff	nV/T	S2-13	25	26.2798	1.27977	0	0	5.28785
Force	Coin	Stiff	nV/T	S2-13	0	0	0	0	0	2.54878
Force	Coin	Stiff	nV/T	S2-13	75	84.241	9.24103	4.24103	4.24103	10.5197
Force	Coin	Stiff	nV/T	S2-13	100	110.079	10.079	5.07901	5.07901	2.56988
Force	Coin	Stiff	nV/T	S2-13	0	0	0	0	0	2.39408
Force	Coin	Stiff	nV/T	S2-13	50	38.2654	-11.7346	-6.73465	6.73465	29.8432
Force	Coin	Stiff	nV/T	S2-13	25	0	-25	-20	20	4.37196
Force	Coin	Stiff	V/T	S2-13	25	27.3845	2.38449	0	0	7.9973
Force	Coin	Stiff	V/T	S2-13	100	102.13	2.13048	0	0	9.26658
Force	Coin	Stiff	V/T	S2-13	25	22.4273	-2.57269	0	0	3.27367
Force	Coin	Stiff	V/T	S2-13	50	52.1901	2.19008	0	0	7.96097
Force	Coin	Stiff	V/T	S2-13	25	23.5023	-1.49766	0	0	1.54012
Force	Coin	Stiff	V/T	S2-13	0	0	0	0	0	1.26784
Force	Coin	Stiff	V/T	S2-13	100	102.139	2.13864	0	0	26.8758
Force	Coin	Stiff	V/T	S2-13	75	77.6677	2.6677	0	0	9.18616
Force	Coin	Stiff	V/T	S2-13	100	107.169	7.16855	2.16855	2.16855	9.01295
Force	Coin	Stiff	V/T	S2-13	75	70.6801	-4.31989	0	0	6.80977
Force	Coin	Stiff	V/T	S2-13	50	44.6937	-5.30628	-0.30628	0.30628	16.078
Force	Coin	Stiff	V/T	S2-13	0	0	0	0	0	2.42493
Force	Coin	Stiff	V/T	S2-13	25	27.7173	2.71731	0	0	17.6362
Force	Coin	Stiff	V/T	S2-13	0	0.00118021	0.00118021	0	0	2.03252
Force	Coin	Stiff	V/T	S2-13	100	105.713	5.71252	0.712518	0.712518	4.09403
Force	Coin	Stiff	V/T	S2-13	0	0	0	0	0	1.52789
Force	Coin	Stiff	V/T	S2-13	50	51.618	1.61797	0	0	16.7105
Force	Coin	Stiff	V/T	S2-13	75	71.6853	-3.31475	0	0	12.4213
Force	Coin	Stiff	V/T	S2-13	50	53.7252	3.72524	0	0	9.99199
Force	Coin	Stiff	V/T	S2-13	75	79.1691	4.16907	0	0	11.0311
Force	Coin	Stiff	V/T	S2-13	100	102.241	2.24117	0	0	5.08228
Force	Coin	Stiff	V/T	S2-13	50	46.7347	-3.26535	0	0	41.8263
Force	Coin	Stiff	V/T	S2-13	75	73.6583	-1.34173	0	0	4.76534
Force	Coin	Stiff	V/T	S2-13	25	25.0389	0.0388732	0	0	4.44215
Force	Coin	Stiff	V/T	S2-13	50	45.2001	-4.79987	0	0	6.25299
Force	Coin	Stiff	V/T	S2-13	0	0	0	0	0	1.94915
Force	Coin	Stiff	V/T	S2-13	75	73.4225	-1.57752	0	0	24.0468
Force	Coin	Stiff	V/T	S2-13	25	28.2153	3.21526	0	0	8.40275
Force	Coin	Stiff	V/T	S2-13	0	0	0	0	0	1.4236
Force	Coin	Stiff	V/T	S2-13	100	108.932	8.93223	3.93223	3.93223	1.47967
Force	Coin	Stiff	V/nT	S2-14	25	25.4102	0.410208	0	0	7.53532
Force	Coin	Stiff	V/nT	S2-14	75	79.4538	4.45377	0	0	6.43144
Force	Coin	Stiff	V/nT	S2-14	100	103.465	3.46506	0	0	1.76315
Force	Coin	Stiff	V/nT	S2-14	50	48.4795	-1.52053	0	0	4.43361
Force	Coin	Stiff	V/nT	S2-14	25	29.5245	4.52453	0	0	2.9231
Force	Coin	Stiff	V/nT	S2-14	75	80.0828	5.08283	0.0828315	0.0828315	14.6662
Force	Coin	Stiff	V/nT	S2-14	0	-0.0679303	-0.0679303	0	0	1.73843
Force	Coin	Stiff	V/nT	S2-14	75	78.6429	3.64286	0	0	4.74131
Force	Coin	Stiff	V/nT	S2-14	100	100.291	0.291211	0	0	2.50263
Force	Coin	Stiff	V/nT	S2-14	50	47.9032	-2.09676	0	0	7.0108
Force	Coin	Stiff	V/nT	S2-14	0	0.26543	0.26543	0	0	1.65113
Force	Coin	Stiff	V/nT	S2-14	50	56.5542	6.55424	1.55424	1.55424	13.6862
Force	Coin	Stiff	V/nT	S2-14	0	-0.0476364	-0.0476364	0	0	2.48931
Force	Coin	Stiff	V/nT	S2-14	25	21.0034	-3.99656	0	0	4.18026
Force	Coin	Stiff	V/nT	S2-14	50	51.0844	1.08443	0	0	1.42657
Force	Coin	Stiff	V/nT	S2-14	100	99.1958	-0.804237	0	0	1.86592
Force	Coin	Stiff	V/nT	S2-14	0	-0.0655651	-0.0655651	0	0	1.34435
Force	Coin	Stiff	V/nT	S2-14	75	78.075	3.07496	0	0	8.79398
Force	Coin	Stiff	V/nT	S2-14	25	30.8227	5.82269	0.822686	0.822686	4.15718
Force	Coin	Stiff	V/nT	S2-14	75	71.3745	-3.62545	0	0	1.72041
Force	Coin	Stiff	V/nT	S2-14	100	99.1444	-0.855563	0	0	3.09503
Force	Coin	Stiff	V/nT	S2-14	0	-0.0666531	-0.0666531	0	0	1.44262
Force	Coin	Stiff	V/nT	S2-14	75	76.9245	1.9245	0	0	13.3787
Force	Coin	Stiff	V/nT	S2-14	100	99.1791	-0.820935	0	0	1.5921
Force	Coin	Stiff	V/nT	S2-14	0	-0.0716675	-0.0716675	0	0	1.33914
Force	Coin	Stiff	V/nT	S2-14	50	48.1765	-1.82352	0	0	5.85779
Force	Coin	Stiff	V/nT	S2-14	25	22.9556	-2.04437	0	0	2.18026
Force	Coin	Stiff	V/nT	S2-14	100	98.4624	-1.53761	0	0	2.6512
Force	Coin	Stiff	V/nT	S2-14	50	51.0887	1.08873	0	0	2.5101
Force	Coin	Stiff	V/nT	S2-14	25	23.3917	-1.60831	0	0	7.58613
Force	Coin	Stiff	nV/T	S2-14	25	29.5757	4.57572	0	0	36.8773
Force	Coin	Stiff	nV/T	S2-14	75	80.4417	5.44169	0.441689	0.441689	5.23522
Force	Coin	Stiff	nV/T	S2-14	100	107.933	7.93342	2.93342	2.93342	2.20928
Force	Coin	Stiff	nV/T	S2-14	50	86.1068	36.1068	31.1068	31.1068	5.10605
Force	Coin	Stiff	nV/T	S2-14	0	7.42693	7.42693	2.42693	2.42693	2.16702
Force	Coin	Stiff	nV/T	S2-14	100	100.236	0.235769	0	0	2.54575
Force	Coin	Stiff	nV/T	S2-14	25	27.6198	2.61984	0	0	4.25686
Force	Coin	Stiff	nV/T	S2-14	100	115.358	15.3583	10.3583	10.3583	3.00555
Force	Coin	Stiff	nV/T	S2-14	50	53.8551	3.85509	0	0	5.68009
Force	Coin	Stiff	nV/T	S2-14	0	10.8004	10.8004	5.8004	5.8004	2.1422
Force	Coin	Stiff	nV/T	S2-14	25	45.8209	20.8209	15.8209	15.8209	3.65329
Force	Coin	Stiff	nV/T	S2-14	50	55.7435	5.74347	0.743473	0.743473	9.05252
Force	Coin	Stiff	nV/T	S2-14	0	-0.0502855	-0.0502855	0	0	2.23562
Force	Coin	Stiff	nV/T	S2-14	75	84.4296	9.42957	4.42957	4.42957	9.36774
Force	Coin	Stiff	nV/T	S2-14	50	57.3197	7.31968	2.31968	2.31968	3.27765
Force	Coin	Stiff	nV/T	S2-14	25	46.0223	21.0223	16.0223	16.0223	2.53388
Force	Coin	Stiff	nV/T	S2-14	75	95.8248	20.8248	15.8248	15.8248	12.7467
Force	Coin	Stiff	nV/T	S2-14	100	117.504	17.5044	12.5044	12.5044	2.32747
Force	Coin	Stiff	nV/T	S2-14	50	53.0257	3.02574	0	0	4.17026
Force	Coin	Stiff	nV/T	S2-14	100	99.2313	-0.768663	0	0	2.48793
Force	Coin	Stiff	nV/T	S2-14	75	81.4722	6.47223	1.47223	1.47223	5.12037
Force	Coin	Stiff	nV/T	S2-14	0	0.279243	0.279243	0	0	2.95041
Force	Coin	Stiff	nV/T	S2-14	75	70.9712	-4.02882	0	0	17.6422
Force	Coin	Stiff	nV/T	S2-14	25	44.7552	19.7552	14.7552	14.7552	3.97978
Force	Coin	Stiff	nV/T	S2-14	0	32.5103	32.5103	27.5103	27.5103	2.67342
Force	Coin	Stiff	nV/T	S2-14	75	88.6714	13.6714	8.67143	8.67143	10.4482
Force	Coin	Stiff	nV/T	S2-14	100	110.765	10.7649	5.76493	5.76493	1.61508
Force	Coin	Stiff	nV/T	S2-14	0	11.1879	11.1879	6.18793	6.18793	1.87325
Force	Coin	Stiff	nV/T	S2-14	50	47.5029	-2.49715	0	0	6.02911
Force	Coin	Stiff	nV/T	S2-14	25	46.8979	21.8979	16.8979	16.8979	4.58978
Force	Coin	Stiff	V/T	S2-14	25	21.8091	-3.19086	0	0	4.71818
Force	Coin	Stiff	V/T	S2-14	100	99.9563	-0.0436627	0	0	6.41259
Force	Coin	Stiff	V/T	S2-14	25	26.5048	1.50476	0	0	3.46397
Force	Coin	Stiff	V/T	S2-14	50	53.6647	3.66469	0	0	4.12714
Force	Coin	Stiff	V/T	S2-14	25	24.6771	-0.322882	0	0	8.08586
Force	Coin	Stiff	V/T	S2-14	0	-0.0307011	-0.0307011	0	0	1.68841
Force	Coin	Stiff	V/T	S2-14	100	100.763	0.762845	0	0	1.89599
Force	Coin	Stiff	V/T	S2-14	75	77.3049	2.30492	0	0	3.19816
Force	Coin	Stiff	V/T	S2-14	100	105.877	5.87749	0.877489	0.877489	21.7083
Force	Coin	Stiff	V/T	S2-14	75	71.0998	-3.90025	0	0	6.65955
Force	Coin	Stiff	V/T	S2-14	50	54.5343	4.53426	0	0	2.00385
Force	Coin	Stiff	V/T	S2-14	0	-0.0465484	-0.0465484	0	0	2.31347
Force	Coin	Stiff	V/T	S2-14	25	25.1866	0.186596	0	0	5.13446
Force	Coin	Stiff	V/T	S2-14	0	-0.0297077	-0.0297077	0	0	2.41678
Force	Coin	Stiff	V/T	S2-14	100	98.6635	-1.33652	0	0	2.28725
Force	Coin	Stiff	V/T	S2-14	0	-0.0536442	-0.0536442	0	0	1.36823
Force	Coin	Stiff	V/T	S2-14	50	48.4634	-1.53657	0	0	4.02405
Force	Coin	Stiff	V/T	S2-14	75	80.6808	5.68077	0.68077	0.68077	16.9178
Force	Coin	Stiff	V/T	S2-14	50	49.5258	-0.474188	0	0	1.98638
Force	Coin	Stiff	V/T	S2-14	75	75.7741	0.77408	0	0	10.0439
Force	Coin	Stiff	V/T	S2-14	100	105.9	5.90001	0.900006	0.900006	3.90971
Force	Coin	Stiff	V/T	S2-14	50	50.1826	0.182598	0	0	1.85983
Force	Coin	Stiff	V/T	S2-14	75	79.2949	4.29492	0	0	5.64404
Force	Coin	Stiff	V/T	S2-14	25	22.648	-2.35204	0	0	5.34595
Force	Coin	Stiff	V/T	S2-14	50	52.1052	2.10523	0	0	1.57194
Force	Coin	Stiff	V/T	S2-14	0	-0.0467376	-0.0467376	0	0	2.22018
Force	Coin	Stiff	V/T	S2-14	75	74.223	-0.777012	0	0	7.09568
Force	Coin	Stiff	V/T	S2-14	25	23.8298	-1.17017	0	0	4.77421
Force	Coin	Stiff	V/T	S2-14	0	-0.0495759	-0.0495759	0	0	2.11874
Force	Coin	Stiff	V/T	S2-14	100	97.4216	-2.57837	0	0	3.45523
Force	Coin	Stiff	V/nT	S2-15	25	32.2793	7.27934	2.27934	2.27934	8.14139
Force	Coin	Stiff	V/nT	S2-15	75	81.9277	6.92771	1.92771	1.92771	46.5334
Force	Coin	Stiff	V/nT	S2-15	100	101.783	1.78269	0	0	2.29331
Force	Coin	Stiff	V/nT	S2-15	50	48.9211	-1.07889	0	0	5.29696
Force	Coin	Stiff	V/nT	S2-15	25	24.1559	-0.84409	0	0	5.06105
Force	Coin	Stiff	V/nT	S2-15	75	73.8962	-1.10379	0	0	2.27623
Force	Coin	Stiff	V/nT	S2-15	0	-0.0795917	-0.0795917	0	0	2.02239
Force	Coin	Stiff	V/nT	S2-15	75	73.6142	-1.38582	0	0	2.43694
Force	Coin	Stiff	V/nT	S2-15	100	98.3298	-1.67018	0	0	1.27965
Force	Coin	Stiff	V/nT	S2-15	50	45.5638	-4.43616	0	0	21.9681
Force	Coin	Stiff	V/nT	S2-15	0	-0.0623908	-0.0623908	0	0	2.26169
Force	Coin	Stiff	V/nT	S2-15	50	56.1263	6.12632	1.12632	1.12632	15.8466
Force	Coin	Stiff	V/nT	S2-15	0	1.16201	1.16201	0	0	1.88696
Force	Coin	Stiff	V/nT	S2-15	25	25.2722	0.272232	0	0	7.57514
Force	Coin	Stiff	V/nT	S2-15	50	47.3478	-2.65218	0	0	3.08183
Force	Coin	Stiff	V/nT	S2-15	100	103.709	3.70865	0	0	2.71223
Force	Coin	Stiff	V/nT	S2-15	0	1.74699	1.74699	0	0	1.97366
Force	Coin	Stiff	V/nT	S2-15	75	74.6774	-0.322642	0	0	9.04307
Force	Coin	Stiff	V/nT	S2-15	25	25.013	0.0129753	0	0	4.29658
Force	Coin	Stiff	V/nT	S2-15	75	71.8869	-3.11312	0	0	4.55546
Force	Coin	Stiff	V/nT	S2-15	100	101.037	1.03673	0	0	8.41672
Force	Coin	Stiff	V/nT	S2-15	0	-0.107083	-0.107083	0	0	1.95038
Force	Coin	Stiff	V/nT	S2-15	75	81.4308	6.43077	1.43077	1.43077	24.3868
Force	Coin	Stiff	V/nT	S2-15	100	99.4015	-0.598454	0	0	2.90026
Force	Coin	Stiff	V/nT	S2-15	0	0.277701	0.277701	0	0	1.89508
Force	Coin	Stiff	V/nT	S2-15	50	54.4353	4.43526	0	0	5.45148
Force	Coin	Stiff	V/nT	S2-15	25	24.2986	-0.701411	0	0	5.91172
Force	Coin	Stiff	V/nT	S2-15	100	105.962	5.96202	0.962021	0.962021	1.69239
Force	Coin	Stiff	V/nT	S2-15	50	45.5829	-4.41712	0	0	5.4756
Force	Coin	Stiff	V/nT	S2-15	25	20.3723	-4.6277	0	0	5.66543
Force	Coin	Stiff	nV/T	S2-15	25	-0.0724826	-25.0725	-20.0725	20.0725	40.3432
Force	Coin	Stiff	nV/T	S2-15	75	77.1436	2.14361	0	0	5.38692
Force	Coin	Stiff	nV/T	S2-15	100	104.166	4.16581	0	0	18.9648
Force	Coin	Stiff	nV/T	S2-15	50	25.8437	-24.1563	-19.1563	19.1563	30.149
Force	Coin	Stiff	nV/T	S2-15	0	20.0819	20.0819	15.0819	15.0819	10.2477
Force	Coin	Stiff	nV/T	S2-15	100	116.135	16.1348	11.1348	11.1348	3.77008
Force	Coin	Stiff	nV/T	S2-15	25	21.5594	-3.44059	0	0	55.3666
Force	Coin	Stiff	nV/T	S2-15	100	83.215	-16.785	-11.785	11.785	22.0061
Force	Coin	Stiff	nV/T	S2-15	50	43.1985	-6.80149	-1.80149	1.80149	5.93098
Force	Coin	Stiff	nV/T	S2-15	0	-0.079194	-0.079194	0	0	14.7751
Force	Coin	Stiff	nV/T	S2-15	25	29.0238	4.02378	0	0	13.1559
Force	Coin	Stiff	nV/T	S2-15	50	102.114	52.1136	47.1136	47.1136	3.30065
Force	Coin	Stiff	nV/T	S2-15	0	-0.0591096	-0.0591096	0	0	14.6818
Force	Coin	Stiff	nV/T	S2-15	75	101.905	26.9052	21.9052	21.9052	5.58279
Force	Coin	Stiff	nV/T	S2-15	50	93.5001	43.5001	38.5001	38.5001	3.89043
Force	Coin	Stiff	nV/T	S2-15	25	-0.0584634	-25.0585	-20.0585	20.0585	6.59199
Force	Coin	Stiff	nV/T	S2-15	75	103.176	28.1759	23.1759	23.1759	3.95079
Force	Coin	Stiff	nV/T	S2-15	100	115.471	15.4715	10.4715	10.4715	5.70457
Force	Coin	Stiff	nV/T	S2-15	50	74.5863	24.5863	19.5863	19.5863	4.29728
Force	Coin	Stiff	nV/T	S2-15	100	110.606	10.6062	5.60623	5.60623	3.61244
Force	Coin	Stiff	nV/T	S2-15	75	83.6422	8.64224	3.64224	3.64224	3.36166
Force	Coin	Stiff	nV/T	S2-15	0	-0.106288	-0.106288	0	0	2.00343
Force	Coin	Stiff	nV/T	S2-15	75	113.405	38.4053	33.4053	33.4053	5.1845
Force	Coin	Stiff	nV/T	S2-15	25	-0.0996264	-25.0996	-20.0996	20.0996	4.11321
Force	Coin	Stiff	nV/T	S2-15	0	-0.0961464	-0.0961464	0	0	1.82277
Force	Coin	Stiff	nV/T	S2-15	75	95.3913	20.3913	15.3913	15.3913	3.77118
Force	Coin	Stiff	nV/T	S2-15	100	116.901	16.901	11.901	11.901	2.67534
Force	Coin	Stiff	nV/T	S2-15	0	11.8268	11.8268	6.8268	6.8268	2.91733
Force	Coin	Stiff	nV/T	S2-15	50	95.4601	45.4601	40.4601	40.4601	5.40822
Force	Coin	Stiff	nV/T	S2-15	25	-0.0858059	-25.0858	-20.0858	20.0858	7.74175
Force	Coin	Stiff	V/T	S2-15	25	28.9352	3.93524	0	0	11.2228
Force	Coin	Stiff	V/T	S2-15	100	108.144	8.14386	3.14386	3.14386	2.14804
Force	Coin	Stiff	V/T	S2-15	25	32.4094	7.40939	2.40939	2.40939	8.70299
Force	Coin	Stiff	V/T	S2-15	50	48.2207	-1.7793	0	0	8.77878
Force	Coin	Stiff	V/T	S2-15	25	22.1535	-2.84646	0	0	2.62234
Force	Coin	Stiff	V/T	S2-15	0	-0.0961961	-0.0961961	0	0	1.4747
Force	Coin	Stiff	V/T	S2-15	100	110.873	10.873	5.87299	5.87299	1.71943
Force	Coin	Stiff	V/T	S2-15	75	73.1906	-1.80938	0	0	7.3375
Force	Coin	Stiff	V/T	S2-15	100	105.836	5.8361	0.836096	0.836096	53.7305
Force	Coin	Stiff	V/T	S2-15	75	80.1963	5.19628	0.19628	0.19628	5.60055
Force	Coin	Stiff	V/T	S2-15	50	45.3633	-4.63665	0	0	11.5641
Force	Coin	Stiff	V/T	S2-15	0	-0.0913739	-0.0913739	0	0	1.98939
Force	Coin	Stiff	V/T	S2-15	25	31.2906	6.29058	1.29058	1.29058	3.83407
Force	Coin	Stiff	V/T	S2-15	0	-0.0974887	-0.0974887	0	0	2.68574
Force	Coin	Stiff	V/T	S2-15	100	103.259	3.25903	0	0	2.51802
Force	Coin	Stiff	V/T	S2-15	0	-0.115634	-0.115634	0	0	2.45179
Force	Coin	Stiff	V/T	S2-15	50	56.3831	6.3831	1.3831	1.3831	5.47668
Force	Coin	Stiff	V/T	S2-15	75	81.6714	6.67139	1.67139	1.67139	8.1877
Force	Coin	Stiff	V/T	S2-15	50	47.6962	-2.30383	0	0	27.7407
Force	Coin	Stiff	V/T	S2-15	75	70.8365	-4.16348	0	0	13.175
Force	Coin	Stiff	V/T	S2-15	100	109.17	9.16955	4.16955	4.16955	17.7366
Force	Coin	Stiff	V/T	S2-15	50	45.8191	-4.18093	0	0	2.02441
Force	Coin	Stiff	V/T	S2-15	75	79.8854	4.88537	0	0	6.81369
Force	Coin	Stiff	V/T	S2-15	25	19.7103	-5.28974	-0.289742	0.289742	4.21245
Force	Coin	Stiff	V/T	S2-15	50	52.9214	2.92143	0	0	27.2118
Force	Coin	Stiff	V/T	S2-15	0	-0.0856568	-0.0856568	0	0	2.00846
Force	Coin	Stiff	V/T	S2-15	75	76.5894	1.58945	0	0	4.92062
Force	Coin	Stiff	V/T	S2-15	25	25.6266	0.626642	0	0	4.17835
Force	Coin	Stiff	V/T	S2-15	0	3.15732	3.15732	0	0	2.83191
Force	Coin	Stiff	V/T	S2-15	100	99.8016	-0.198358	0	0	2.42166
Force	Coin	Stiff	V/nT	S2-16	25	26.8049	1.80488	0	0	8.119
Force	Coin	Stiff	V/nT	S2-16	75	79.2743	4.27435	0	0	16.6676
Force	Coin	Stiff	V/nT	S2-16	100	97.7672	-2.23276	0	0	1.54142
Force	Coin	Stiff	V/nT	S2-16	50	49.8816	-0.118379	0	0	22.4621
Force	Coin	Stiff	V/nT	S2-16	25	22.4277	-2.57229	0	0	2.96225
Force	Coin	Stiff	V/nT	S2-16	75	74.1283	-0.87172	0	0	5.44723
Force	Coin	Stiff	V/nT	S2-16	0	-0.109243	-0.109243	0	0	1.5307
Force	Coin	Stiff	V/nT	S2-16	75	79.8381	4.83809	0	0	3.9466
Force	Coin	Stiff	V/nT	S2-16	100	104.323	4.32319	0	0	1.99631
Force	Coin	Stiff	V/nT	S2-16	50	55.2544	5.25442	0.254419	0.254419	6.18899
Force	Coin	Stiff	V/nT	S2-16	0	-0.132257	-0.132257	0	0	1.62985
Force	Coin	Stiff	V/nT	S2-16	50	48.1754	-1.82463	0	0	32.0805
Force	Coin	Stiff	V/nT	S2-16	0	-0.100896	-0.100896	0	0	1.42249
Force	Coin	Stiff	V/nT	S2-16	25	21.8893	-3.1107	0	0	14.7832
Force	Coin	Stiff	V/nT	S2-16	50	46.1435	-3.85649	0	0	3.98287
Force	Coin	Stiff	V/nT	S2-16	100	99.6337	-0.366299	0	0	1.82869
Force	Coin	Stiff	V/nT	S2-16	0	-0.125293	-0.125293	0	0	1.88298
Force	Coin	Stiff	V/nT	S2-16	75	78.4351	3.43507	0	0	3.5191
Force	Coin	Stiff	V/nT	S2-16	25	25.5538	0.553819	0	0	10.7828
Force	Coin	Stiff	V/nT	S2-16	75	72.1887	-2.81127	0	0	29.851
Force	Coin	Stiff	V/nT	S2-16	100	101.602	1.60165	0	0	1.5249
Force	Coin	Stiff	V/nT	S2-16	0	-0.144702	-0.144702	0	0	1.29003
Force	Coin	Stiff	V/nT	S2-16	75	77.2463	2.24634	0	0	4.68389
Force	Coin	Stiff	V/nT	S2-16	100	100.121	0.120552	0	0	2.09499
Force	Coin	Stiff	V/nT	S2-16	0	-0.13606	-0.13606	0	0	1.71926
Force	Coin	Stiff	V/nT	S2-16	50	53.8137	3.81372	0	0	3.73795
Force	Coin	Stiff	V/nT	S2-16	25	25.7532	0.753242	0	0	3.06369
Force	Coin	Stiff	V/nT	S2-16	100	101.467	1.46653	0	0	1.83414
Force	Coin	Stiff	V/nT	S2-16	50	53.3753	3.37532	0	0	6.20955
Force	Coin	Stiff	V/nT	S2-16	25	22.7357	-2.26427	0	0	5.36117
Force	Coin	Stiff	nV/T	S2-16	25	17.666	-7.33403	-2.33403	2.33403	22.4801
Force	Coin	Stiff	nV/T	S2-16	75	85.4402	10.4402	5.44019	5.44019	10.9805
Force	Coin	Stiff	nV/T	S2-16	100	111.792	11.7917	6.79175	6.79175	2.88821
Force	Coin	Stiff	nV/T	S2-16	50	43.2271	-6.77285	-1.77285	1.77285	9.78824
Force	Coin	Stiff	nV/T	S2-16	0	-0.100254	-0.100254	0	0	3.94848
Force	Coin	Stiff	nV/T	S2-16	100	104.28	4.27978	0	0	3.91461
Force	Coin	Stiff	nV/T	S2-16	25	22.2412	-2.75877	0	0	7.38451
Force	Coin	Stiff	nV/T	S2-16	100	105.42	5.41967	0.419666	0.419666	3.22419
Force	Coin	Stiff	nV/T	S2-16	50	66.4014	16.4014	11.4014	11.4014	5.96817
Force	Coin	Stiff	nV/T	S2-16	0	-0.123071	-0.123071	0	0	2.21386
Force	Coin	Stiff	nV/T	S2-16	25	40.7058	15.7058	10.7058	10.7058	5.34824
Force	Coin	Stiff	nV/T	S2-16	50	47.3341	-2.66588	0	0	11.2172
Force	Coin	Stiff	nV/T	S2-16	0	-0.0882042	-0.0882042	0	0	3.04461
Force	Coin	Stiff	nV/T	S2-16	75	55.6015	-19.3985	-14.3985	14.3985	6.85919
Force	Coin	Stiff	nV/T	S2-16	50	57.462	7.46204	2.46204	2.46204	8.23505
Force	Coin	Stiff	nV/T	S2-16	25	27.7262	2.72623	0	0	20.4331
Force	Coin	Stiff	nV/T	S2-16	75	95.1874	20.1874	15.1874	15.1874	18.0823
Force	Coin	Stiff	nV/T	S2-16	100	114.544	14.544	9.54401	9.54401	2.0656
Force	Coin	Stiff	nV/T	S2-16	50	62.0787	12.0787	7.07868	7.07868	2.73
Force	Coin	Stiff	nV/T	S2-16	100	110.942	10.9423	5.9423	5.9423	2.1435
Force	Coin	Stiff	nV/T	S2-16	75	92.8348	17.8348	12.8348	12.8348	2.16701
Force	Coin	Stiff	nV/T	S2-16	0	-0.153345	-0.153345	0	0	2.06751
Force	Coin	Stiff	nV/T	S2-16	75	84.471	9.47103	4.47103	4.47103	4.92051
Force	Coin	Stiff	nV/T	S2-16	25	8.95712	-16.0429	-11.0429	11.0429	3.35991
Force	Coin	Stiff	nV/T	S2-16	0	-0.114823	-0.114823	0	0	2.10573
Force	Coin	Stiff	nV/T	S2-16	75	81.8163	6.81626	1.81626	1.81626	3.51016
Force	Coin	Stiff	nV/T	S2-16	100	114.701	14.7009	9.70091	9.70091	2.09301
Force	Coin	Stiff	nV/T	S2-16	0	-0.112799	-0.112799	0	0	2.06637
Force	Coin	Stiff	nV/T	S2-16	50	52.4893	2.48927	0	0	9.91061
Force	Coin	Stiff	nV/T	S2-16	25	32.2181	7.21812	2.21812	2.21812	3.1525
Force	Coin	Stiff	V/T	S2-16	25	26.4488	1.44885	0	0	3.84223
Force	Coin	Stiff	V/T	S2-16	100	103.023	3.02284	0	0	1.75957
Force	Coin	Stiff	V/T	S2-16	25	23.5713	-1.4287	0	0	3.75599
Force	Coin	Stiff	V/T	S2-16	50	53.3834	3.38337	0	0	2.36667
Force	Coin	Stiff	V/T	S2-16	25	27.4146	2.41455	0	0	2.46867
Force	Coin	Stiff	V/T	S2-16	0	-0.101045	-0.101045	0	0	1.84804
Force	Coin	Stiff	V/T	S2-16	100	101.635	1.63494	0	0	2.49104
Force	Coin	Stiff	V/T	S2-16	75	70.8456	-4.15444	0	0	5.14912
Force	Coin	Stiff	V/T	S2-16	100	99.7956	-0.20441	0	0	1.97337
Force	Coin	Stiff	V/T	S2-16	75	75.9728	0.972814	0	0	2.41112
Force	Coin	Stiff	V/T	S2-16	50	52.4509	2.45095	0	0	1.82331
Force	Coin	Stiff	V/T	S2-16	0	-0.100699	-0.100699	0	0	2.15508
Force	Coin	Stiff	V/T	S2-16	25	22.5631	-2.43692	0	0	2.49488
Force	Coin	Stiff	V/T	S2-16	0	-0.0824753	-0.0824753	0	0	1.94606
Force	Coin	Stiff	V/T	S2-16	100	97.2329	-2.76712	0	0	2.04663
Force	Coin	Stiff	V/T	S2-16	0	-0.107119	-0.107119	0	0	1.93507
Force	Coin	Stiff	V/T	S2-16	50	46.4746	-3.52545	0	0	4.03801
Force	Coin	Stiff	V/T	S2-16	75	79.0947	4.09473	0	0	1.67934
Force	Coin	Stiff	V/T	S2-16	50	54.4941	4.49412	0	0	1.66932
Force	Coin	Stiff	V/T	S2-16	75	75.1472	0.147221	0	0	7.4997
Force	Coin	Stiff	V/T	S2-16	100	102.85	2.85039	0	0	6.64055
Force	Coin	Stiff	V/T	S2-16	50	46.6336	-3.36643	0	0	14.774
Force	Coin	Stiff	V/T	S2-16	75	76.8608	1.86078	0	0	1.81832
Force	Coin	Stiff	V/T	S2-16	25	31.0214	6.02139	1.02139	1.02139	2.40393
Force	Coin	Stiff	V/T	S2-16	50	46.3711	-3.62891	0	0	3.31581
Force	Coin	Stiff	V/T	S2-16	0	-0.122725	-0.122725	0	0	1.4244
Force	Coin	Stiff	V/T	S2-16	75	77.1246	2.12455	0	0	4.90281
Force	Coin	Stiff	V/T	S2-16	25	28.5988	3.59884	0	0	2.27416
Force	Coin	Stiff	V/T	S2-16	0	-0.0949701	-0.0949701	0	0	1.29788
Force	Coin	Stiff	V/T	S2-16	100	95.7447	-4.25528	0	0	9.96248
Force	C2	Stiff	V/nT	S2-2	25	25.1684	0.168444	0	0	9.09141
Force	C2	Stiff	V/nT	S2-2	100	104.101	4.10126	0	0	2.87136
Force	C2	Stiff	V/nT	S2-2	0	0	0	0	0	2.38951
Force	C2	Stiff	V/nT	S2-2	50	56.209	6.20904	1.20904	1.20904	21.319
Force	C2	Stiff	V/nT	S2-2	75	73.5357	-1.46425	0	0	6.29808
Force	C2	Stiff	V/nT	S2-2	0	0	0	0	0	3.35794
Force	C2	Stiff	V/nT	S2-2	100	102.64	2.64039	0	0	3.58414
Force	C2	Stiff	V/nT	S2-2	75	85.213	10.213	5.21298	5.21298	7.83508
Force	C2	Stiff	V/nT	S2-2	50	51.2033	1.20328	0	0	7.32737
Force	C2	Stiff	V/nT	S2-2	0	0	0	0	0	2.04969
Force	C2	Stiff	V/nT	S2-2	100	103.386	3.38572	0	0	2.98234
Force	C2	Stiff	V/nT	S2-2	25	25.3261	0.326148	0	0	11.3374
Force	C2	Stiff	V/nT	S2-2	50	45.1147	-4.88528	0	0	19.6133
Force	C2	Stiff	V/nT	S2-2	0	0	0	0	0	2.30535
Force	C2	Stiff	V/nT	S2-2	75	75.4538	0.453771	0	0	11.5669
Force	C2	Stiff	V/nT	S2-2	0	0	0	0	0	2.19997
Force	C2	Stiff	V/nT	S2-2	50	50.6205	0.620545	0	0	6.8017
Force	C2	Stiff	V/nT	S2-2	25	27.4414	2.44136	0	0	9.43023
Force	C2	Stiff	V/nT	S2-2	0	0.00141828	0.00141828	0	0	2.53696
Force	C2	Stiff	V/nT	S2-2	50	49.6611	-0.338901	0	0	37.4153
Force	C2	Stiff	V/nT	S2-2	75	74.0652	-0.93482	0	0	6.47173
Force	C2	Stiff	V/nT	S2-2	25	29.8506	4.85061	0	0	6.2649
Force	C2	Stiff	V/nT	S2-2	75	85.1224	10.1224	5.12244	5.12244	6.40163
Force	C2	Stiff	V/nT	S2-2	100	109.161	9.16097	4.16097	4.16097	2.3021
Force	C2	Stiff	V/nT	S2-2	75	88.0143	13.0143	8.01427	8.01427	10.6642
Force	C2	Stiff	V/nT	S2-2	100	112.813	12.8126	7.81259	7.81259	2.0233
Force	C2	Stiff	V/nT	S2-2	25	20.9361	-4.0639	0	0	6.75959
Force	C2	Stiff	V/nT	S2-2	100	101.863	1.8633	0	0	3.18742
Force	C2	Stiff	V/nT	S2-2	50	43.0779	-6.92207	-1.92207	1.92207	5.18729
Force	C2	Stiff	V/nT	S2-2	25	27.0794	2.07942	0	0	4.52942
Force	C2	Stiff	nV/T	S2-2	50	0.00969923	-49.9903	-44.9903	44.9903	16.9252
Force	C2	Stiff	nV/T	S2-2	100	102.531	2.53109	0	0	4.4392
Force	C2	Stiff	nV/T	S2-2	0	0	0	0	0	2.74385
Force	C2	Stiff	nV/T	S2-2	25	29.8438	4.84384	0	0	8.48139
Force	C2	Stiff	nV/T	S2-2	100	102.839	2.83908	0	0	6.71196
Force	C2	Stiff	nV/T	S2-2	0	0	0	0	0	4.83275
Force	C2	Stiff	nV/T	S2-2	50	8.53303	-41.467	-36.467	36.467	13.0474
Force	C2	Stiff	nV/T	S2-2	75	63.9751	-11.0249	-6.02485	6.02485	13.3093
Force	C2	Stiff	nV/T	S2-2	50	36.4872	-13.5128	-8.51283	8.51283	4.665
Force	C2	Stiff	nV/T	S2-2	75	56.5674	-18.4326	-13.4326	13.4326	5.52564
Force	C2	Stiff	nV/T	S2-2	100	104.077	4.07688	0	0	4.94863
Force	C2	Stiff	nV/T	S2-2	75	51.7441	-23.2559	-18.2559	18.2559	12.4919
Force	C2	Stiff	nV/T	S2-2	100	100.455	0.454994	0	0	7.18854
Force	C2	Stiff	nV/T	S2-2	25	11.5182	-13.4818	-8.48185	8.48185	6.69488
Force	C2	Stiff	nV/T	S2-2	75	12.6555	-62.3445	-57.3445	57.3445	7.15066
Force	C2	Stiff	nV/T	S2-2	25	17.7375	-7.26249	-2.26249	2.26249	17.2651
Force	C2	Stiff	nV/T	S2-2	0	0	0	0	0	7.60024
Force	C2	Stiff	nV/T	S2-2	75	81.3735	6.37346	1.37346	1.37346	6.481
Force	C2	Stiff	nV/T	S2-2	25	21.7142	-3.28576	0	0	6.20659
Force	C2	Stiff	nV/T	S2-2	0	0	0	0	0	3.98537
Force	C2	Stiff	nV/T	S2-2	25	0	-25	-20	20	7.5413
Force	C2	Stiff	nV/T	S2-2	100	114.477	14.4771	9.47715	9.47715	3.01762
Force	C2	Stiff	nV/T	S2-2	50	57.3728	7.37281	2.37281	2.37281	10.9491
Force	C2	Stiff	nV/T	S2-2	25	0.00041176	-24.9996	-19.9996	19.9996	6.36414
Force	C2	Stiff	nV/T	S2-2	0	0.0180717	0.0180717	0	0	3.23842
Force	C2	Stiff	nV/T	S2-2	50	76.3484	26.3484	21.3484	21.3484	12.4094
Force	C2	Stiff	nV/T	S2-2	100	98.0765	-1.92351	0	0	3.37485
Force	C2	Stiff	nV/T	S2-2	0	0	0	0	0	3.76107
Force	C2	Stiff	nV/T	S2-2	75	6.032	-68.968	-63.968	63.968	13.3347
Force	C2	Stiff	nV/T	S2-2	50	24.6099	-25.3901	-20.3901	20.3901	14.7158
Force	C2	Stiff	V/T	S2-2	50	49.6627	-0.337254	0	0	6.30907
Force	C2	Stiff	V/T	S2-2	100	97.8679	-2.13209	0	0	19.1189
Force	C2	Stiff	V/T	S2-2	75	71.9278	-3.07222	0	0	7.12074
Force	C2	Stiff	V/T	S2-2	25	28.6641	3.66415	0	0	3.93355
Force	C2	Stiff	V/T	S2-2	0	0	0	0	0	1.92849
Force	C2	Stiff	V/T	S2-2	50	45.243	-4.75699	0	0	18.555
Force	C2	Stiff	V/T	S2-2	25	20.9021	-4.09789	0	0	2.256
Force	C2	Stiff	V/T	S2-2	100	104.981	4.98142	0	0	2.59227
Force	C2	Stiff	V/T	S2-2	50	55.3992	5.3992	0.399199	0.399199	2.88719
Force	C2	Stiff	V/T	S2-2	25	23.4102	-1.58977	0	0	14.1913
Force	C2	Stiff	V/T	S2-2	75	70.3303	-4.66966	0	0	18.5572
Force	C2	Stiff	V/T	S2-2	100	103.558	3.55765	0	0	2.29351
Force	C2	Stiff	V/T	S2-2	0	0	0	0	0	2.29508
Force	C2	Stiff	V/T	S2-2	100	101.876	1.87575	0	0	2.716
Force	C2	Stiff	V/T	S2-2	50	89.404	39.404	34.404	34.404	13.2845
Force	C2	Stiff	V/T	S2-2	25	22.9958	-2.00418	0	0	2.55996
Force	C2	Stiff	V/T	S2-2	0	0	0	0	0	1.76635
Force	C2	Stiff	V/T	S2-2	100	104.136	4.13603	0	0	2.56185
Force	C2	Stiff	V/T	S2-2	0	0	0	0	0	2.09415
Force	C2	Stiff	V/T	S2-2	50	48.2114	-1.78857	0	0	10.9057
Force	C2	Stiff	V/T	S2-2	0	0.00297382	0.00297382	0	0	2.20799
Force	C2	Stiff	V/T	S2-2	75	69.6272	-5.37277	-0.372766	0.372766	7.00532
Force	C2	Stiff	V/T	S2-2	0	0	0	0	0	2.41674
Force	C2	Stiff	V/T	S2-2	75	77.1823	2.18229	0	0	19.773
Force	C2	Stiff	V/T	S2-2	25	11.5607	-13.4393	-8.4393	8.4393	4.09608
Force	C2	Stiff	V/T	S2-2	75	72.6429	-2.35708	0	0	15.5065
Force	C2	Stiff	V/T	S2-2	50	45.9376	-4.06244	0	0	6.52206
Force	C2	Stiff	V/T	S2-2	100	102.548	2.54843	0	0	1.66207
Force	C2	Stiff	V/T	S2-2	25	28.8308	3.83077	0	0	7.77672
Force	C2	Stiff	V/T	S2-2	75	70.4925	-4.50752	0	0	21.3601
Hand_Op	Coin	NA	V/nT	S2-2	25	28.5239	3.52388	0	0	3.98738
Hand_Op	Coin	NA	V/nT	S2-2	100	102.818	2.81803	0	0	6.44871
Hand_Op	Coin	NA	V/nT	S2-2	25	23.6499	-1.35012	0	0	6.91191
Hand_Op	Coin	NA	V/nT	S2-2	50	49.9614	-0.0386202	0	0	8.18409
Hand_Op	Coin	NA	V/nT	S2-2	25	25.2618	0.261782	0	0	7.02252
Hand_Op	Coin	NA	V/nT	S2-2	0	0.0112585	0.0112585	0	0	2.27515
Hand_Op	Coin	NA	V/nT	S2-2	100	100.698	0.698486	0	0	2.47789
Hand_Op	Coin	NA	V/nT	S2-2	75	76.8186	1.81863	0	0	9.62269
Hand_Op	Coin	NA	V/nT	S2-2	100	103.977	3.97728	0	0	1.87197
Hand_Op	Coin	NA	V/nT	S2-2	75	76.7419	1.74195	0	0	4.44427
Hand_Op	Coin	NA	V/nT	S2-2	50	48.3509	-1.64913	0	0	10.4245
Hand_Op	Coin	NA	V/nT	S2-2	0	0.0619216	0.0619216	0	0	2.04732
Hand_Op	Coin	NA	V/nT	S2-2	25	23.6866	-1.31339	0	0	8.34947
Hand_Op	Coin	NA	V/nT	S2-2	0	0.0740106	0.0740106	0	0	2.03953
Hand_Op	Coin	NA	V/nT	S2-2	100	102.58	2.57994	0	0	2.31342
Hand_Op	Coin	NA	V/nT	S2-2	0	0.0154112	0.0154112	0	0	2.87342
Hand_Op	Coin	NA	V/nT	S2-2	50	51.4065	1.40652	0	0	4.52609
Hand_Op	Coin	NA	V/nT	S2-2	75	82.6089	7.6089	2.6089	2.6089	3.93658
Hand_Op	Coin	NA	V/nT	S2-2	50	56.7786	6.77857	1.77857	1.77857	6.79164
Hand_Op	Coin	NA	V/nT	S2-2	75	78.7931	3.79311	0	0	2.11392
Hand_Op	Coin	NA	V/nT	S2-2	100	102.688	2.68773	0	0	1.80558
Hand_Op	Coin	NA	V/nT	S2-2	50	49.067	-0.933022	0	0	3.03969
Hand_Op	Coin	NA	V/nT	S2-2	75	79.6123	4.6123	0	0	2.42675
Hand_Op	Coin	NA	V/nT	S2-2	25	26.1828	1.18276	0	0	2.6077
Hand_Op	Coin	NA	V/nT	S2-2	50	53.2036	3.20363	0	0	1.96009
Hand_Op	Coin	NA	V/nT	S2-2	0	0.125689	0.125689	0	0	2.03727
Hand_Op	Coin	NA	V/nT	S2-2	75	80.2217	5.22174	0.221736	0.221736	4.2588
Hand_Op	Coin	NA	V/nT	S2-2	25	24.0473	-0.952748	0	0	4.01471
Hand_Op	Coin	NA	V/nT	S2-2	0	3.85178	3.85178	0	0	1.99025
Hand_Op	Coin	NA	V/nT	S2-2	100	101.415	1.41534	0	0	2.41669
Hand_Op	Coin	NA	nV/T	S2-2	25	0	-25	-20	20	6.34616
Hand_Op	Coin	NA	nV/T	S2-2	75	87.6562	12.6562	7.6562	7.6562	6.15929
Hand_Op	Coin	NA	nV/T	S2-2	100	105.592	5.59241	0.592412	0.592412	3.09591
Hand_Op	Coin	NA	nV/T	S2-2	50	31.9682	-18.0318	-13.0318	13.0318	4.04897
Hand_Op	Coin	NA	nV/T	S2-2	0	0.00885912	0.00885912	0	0	2.98955
Hand_Op	Coin	NA	nV/T	S2-2	100	100.996	0.996282	0	0	3.01665
Hand_Op	Coin	NA	nV/T	S2-2	25	15.8946	-9.10535	-4.10535	4.10535	4.16816
Hand_Op	Coin	NA	nV/T	S2-2	100	102.511	2.51073	0	0	2.68056
Hand_Op	Coin	NA	nV/T	S2-2	50	45.608	-4.39205	0	0	3.64774
Hand_Op	Coin	NA	nV/T	S2-2	0	0.13907	0.13907	0	0	2.01633
Hand_Op	Coin	NA	nV/T	S2-2	25	33.4908	8.4908	3.4908	3.4908	3.45504
Hand_Op	Coin	NA	nV/T	S2-2	50	103.139	53.1385	48.1385	48.1385	5.336
Hand_Op	Coin	NA	nV/T	S2-2	0	0	0	0	0	2.69546
Hand_Op	Coin	NA	nV/T	S2-2	75	105.912	30.9121	25.9121	25.9121	4.77043
Hand_Op	Coin	NA	nV/T	S2-2	50	87.4861	37.4861	32.4861	32.4861	3.74086
Hand_Op	Coin	NA	nV/T	S2-2	25	21.3515	-3.6485	0	0	2.99456
Hand_Op	Coin	NA	nV/T	S2-2	75	75.4685	0.468541	0	0	3.31974
Hand_Op	Coin	NA	nV/T	S2-2	100	104.478	4.47829	0	0	1.96712
Hand_Op	Coin	NA	nV/T	S2-2	50	47.8428	-2.15724	0	0	3.20142
Hand_Op	Coin	NA	nV/T	S2-2	100	102.651	2.65091	0	0	2.65324
Hand_Op	Coin	NA	nV/T	S2-2	75	56.1347	-18.8653	-13.8653	13.8653	2.8492
Hand_Op	Coin	NA	nV/T	S2-2	0	0.0691196	0.0691196	0	0	2.42583
Hand_Op	Coin	NA	nV/T	S2-2	75	89.8964	14.8964	9.89636	9.89636	4.0642
Hand_Op	Coin	NA	nV/T	S2-2	25	3.30501	-21.695	-16.695	16.695	5.85609
Hand_Op	Coin	NA	nV/T	S2-2	0	0.0559232	0.0559232	0	0	1.8701
Hand_Op	Coin	NA	nV/T	S2-2	75	104.52	29.5196	24.5196	24.5196	4.94387
Hand_Op	Coin	NA	nV/T	S2-2	100	104.543	4.54325	0	0	2.84984
Hand_Op	Coin	NA	nV/T	S2-2	0	0	0	0	0	3.57256
Hand_Op	Coin	NA	nV/T	S2-2	50	105.702	55.7023	50.7023	50.7023	4.7876
Hand_Op	Coin	NA	nV/T	S2-2	25	0.7617	-24.2383	-19.2383	19.2383	3.36741
Hand_Op	Coin	NA	V/T	S2-2	25	25.721	0.72098	0	0	17.4043
Hand_Op	Coin	NA	V/T	S2-2	100	100.248	0.24824	0	0	5.60227
Hand_Op	Coin	NA	V/T	S2-2	25	29.4662	4.46617	0	0	8.95817
Hand_Op	Coin	NA	V/T	S2-2	50	53.7923	3.7923	0	0	2.40015
Hand_Op	Coin	NA	V/T	S2-2	25	20.5299	-4.4701	0	0	2.97498
Hand_Op	Coin	NA	V/T	S2-2	0	4.33405	4.33405	0	0	2.76984
Hand_Op	Coin	NA	V/T	S2-2	100	98.2998	-1.70021	0	0	3.64081
Hand_Op	Coin	NA	V/T	S2-2	75	78.4483	3.44825	0	0	7.89612
Hand_Op	Coin	NA	V/T	S2-2	100	104.209	4.20873	0	0	2.6132
Hand_Op	Coin	NA	V/T	S2-2	75	72.6722	-2.3278	0	0	2.62437
Hand_Op	Coin	NA	V/T	S2-2	50	50.0597	0.0596606	0	0	2.88922
Hand_Op	Coin	NA	V/T	S2-2	0	0.0850845	0.0850845	0	0	2.22315
Hand_Op	Coin	NA	V/T	S2-2	25	24.3093	-0.690665	0	0	9.35393
Hand_Op	Coin	NA	V/T	S2-2	0	0.145345	0.145345	0	0	1.99059
Hand_Op	Coin	NA	V/T	S2-2	100	102.138	2.13754	0	0	2.68136
Hand_Op	Coin	NA	V/T	S2-2	0	0	0	0	0	2.52586
Hand_Op	Coin	NA	V/T	S2-2	50	47.7511	-2.24888	0	0	11.9051
Hand_Op	Coin	NA	V/T	S2-2	75	78.4443	3.44428	0	0	2.9262
Hand_Op	Coin	NA	V/T	S2-2	50	49.1957	-0.804288	0	0	2.78488
Hand_Op	Coin	NA	V/T	S2-2	75	76.8811	1.88111	0	0	2.75388
Hand_Op	Coin	NA	V/T	S2-2	100	103.249	3.2489	0	0	1.91112
Hand_Op	Coin	NA	V/T	S2-2	50	54.405	4.40497	0	0	10.8485
Hand_Op	Coin	NA	V/T	S2-2	75	73.194	-1.80604	0	0	2.74274
Hand_Op	Coin	NA	V/T	S2-2	25	24.6394	-0.360571	0	0	4.44024
Hand_Op	Coin	NA	V/T	S2-2	50	52.25	2.24999	0	0	3.16814
Hand_Op	Coin	NA	V/T	S2-2	0	0.0913597	0.0913597	0	0	2.28016
Hand_Op	Coin	NA	V/T	S2-2	75	75.3097	0.309723	0	0	8.03263
Hand_Op	Coin	NA	V/T	S2-2	25	26.678	1.67804	0	0	3.66368
Hand_Op	Coin	NA	V/T	S2-2	0	0.0618293	0.0618293	0	0	1.89606
Hand_Op	Coin	NA	V/T	S2-2	100	100.516	0.515675	0	0	2.61666
Hand_Op	C2	NA	V/nT	S2-2	25	29.1434	4.14336	0	0	10.6064
Hand_Op	C2	NA	V/nT	S2-2	75	76.8576	1.85764	0	0	5.26512
Hand_Op	C2	NA	V/nT	S2-2	100	99.3273	-0.672656	0	0	4.64352
Hand_Op	C2	NA	V/nT	S2-2	50	53.0072	3.00717	0	0	7.86608
Hand_Op	C2	NA	V/nT	S2-2	25	28.8434	3.84344	0	0	3.24132
Hand_Op	C2	NA	V/nT	S2-2	75	75.5139	0.51387	0	0	5.50524
Hand_Op	C2	NA	V/nT	S2-2	0	0.0213623	0.0213623	0	0	4.35205
Hand_Op	C2	NA	V/nT	S2-2	75	78.213	3.21304	0	0	6.10394
Hand_Op	C2	NA	V/nT	S2-2	100	98.3214	-1.67865	0	0	5.6079
Hand_Op	C2	NA	V/nT	S2-2	50	55.2817	5.28165	0.281653	0.281653	9.47791
Hand_Op	C2	NA	V/nT	S2-2	0	0.0440917	0.0440917	0	0	4.1773
Hand_Op	C2	NA	V/nT	S2-2	50	49.2639	-0.736101	0	0	8.82416
Hand_Op	C2	NA	V/nT	S2-2	0	0.111169	0.111169	0	0	3.55954
Hand_Op	C2	NA	V/nT	S2-2	25	27.3578	2.35782	0	0	8.13688
Hand_Op	C2	NA	V/nT	S2-2	50	55.446	5.44597	0.445972	0.445972	16.9463
Hand_Op	C2	NA	V/nT	S2-2	100	100.195	0.195337	0	0	6.75756
Hand_Op	C2	NA	V/nT	S2-2	0	-0.194226	-0.194226	0	0	3.11911
Hand_Op	C2	NA	V/nT	S2-2	75	75.5709	0.570864	0	0	9.45462
Hand_Op	C2	NA	V/nT	S2-2	25	23.8218	-1.17815	0	0	4.65921
Hand_Op	C2	NA	V/nT	S2-2	75	79.6316	4.63158	0	0	3.95948
Hand_Op	C2	NA	V/nT	S2-2	100	98.4953	-1.50467	0	0	5.56356
Hand_Op	C2	NA	V/nT	S2-2	0	-0.148425	-0.148425	0	0	5.14341
Hand_Op	C2	NA	V/nT	S2-2	75	75.9847	0.984694	0	0	11.0342
Hand_Op	C2	NA	V/nT	S2-2	100	100.674	0.674364	0	0	3.15512
Hand_Op	C2	NA	V/nT	S2-2	0	-0.0338379	-0.0338379	0	0	3.34376
Hand_Op	C2	NA	V/nT	S2-2	50	48.0418	-1.95819	0	0	3.50707
Hand_Op	C2	NA	V/nT	S2-2	25	28.5	3.50002	0	0	4.23681
Hand_Op	C2	NA	V/nT	S2-2	100	100.809	0.809032	0	0	3.78176
Hand_Op	C2	NA	V/nT	S2-2	50	48.8499	-1.1501	0	0	4.01782
Hand_Op	C2	NA	V/nT	S2-2	25	26.9454	1.94544	0	0	4.01381
Hand_Op	C2	NA	nV/T	S2-2	25	37.1705	12.1705	7.17054	7.17054	23.3646
Hand_Op	C2	NA	nV/T	S2-2	75	74.3137	-0.686263	0	0	7.7678
Hand_Op	C2	NA	nV/T	S2-2	100	90.0566	-9.94337	-4.94337	4.94337	3.57625
Hand_Op	C2	NA	nV/T	S2-2	50	57.739	7.739	2.739	2.739	9.13402
Hand_Op	C2	NA	nV/T	S2-2	0	-0.0828002	-0.0828002	0	0	3.64832
Hand_Op	C2	NA	nV/T	S2-2	100	100.301	0.301379	0	0	5.94374
Hand_Op	C2	NA	nV/T	S2-2	25	21.2358	-3.76418	0	0	11.2897
Hand_Op	C2	NA	nV/T	S2-2	100	100.681	0.68103	0	0	3.20808
Hand_Op	C2	NA	nV/T	S2-2	50	15.2477	-34.7523	-29.7523	29.7523	18.128
Hand_Op	C2	NA	nV/T	S2-2	0	-0.24541	-0.24541	0	0	10.0247
Hand_Op	C2	NA	nV/T	S2-2	25	1.51689	-23.4831	-18.4831	18.4831	8.95764
Hand_Op	C2	NA	nV/T	S2-2	50	48.6451	-1.35492	0	0	9.88747
Hand_Op	C2	NA	nV/T	S2-2	0	-0.0751952	-0.0751952	0	0	3.78559
Hand_Op	C2	NA	nV/T	S2-2	75	22.5259	-52.4741	-47.4741	47.4741	18.353
Hand_Op	C2	NA	nV/T	S2-2	50	74.1739	24.1739	19.1739	19.1739	38.6534
Hand_Op	C2	NA	nV/T	S2-2	25	50.7312	25.7312	20.7312	20.7312	12.9201
Hand_Op	C2	NA	nV/T	S2-2	75	64.9741	-10.0259	-5.02594	5.02594	8.4256
Hand_Op	C2	NA	nV/T	S2-2	100	101.194	1.19372	0	0	5.67136
Hand_Op	C2	NA	nV/T	S2-2	50	57.4768	7.47676	2.47676	2.47676	7.95237
Hand_Op	C2	NA	nV/T	S2-2	100	86.745	-13.255	-8.25504	8.25504	4.51279
Hand_Op	C2	NA	nV/T	S2-2	75	63.7949	-11.2051	-6.20514	6.20514	12.639
Hand_Op	C2	NA	nV/T	S2-2	0	-0.127148	-0.127148	0	0	3.83115
Hand_Op	C2	NA	nV/T	S2-2	75	58.4831	-16.5169	-11.5169	11.5169	14.7862
Hand_Op	C2	NA	nV/T	S2-2	25	9.19834	-15.8017	-10.8017	10.8017	4.97887
Hand_Op	C2	NA	nV/T	S2-2	0	-0.156116	-0.156116	0	0	2.82896
Hand_Op	C2	NA	nV/T	S2-2	75	59.4486	-15.5514	-10.5514	10.5514	10.6479
Hand_Op	C2	NA	nV/T	S2-2	100	101.865	1.86476	0	0	5.11848
Hand_Op	C2	NA	nV/T	S2-2	0	-0.303344	-0.303344	0	0	5.19156
Hand_Op	C2	NA	nV/T	S2-2	50	47.5624	-2.43765	0	0	8.61806
Hand_Op	C2	NA	nV/T	S2-2	25	16.9556	-8.04442	-3.04442	3.04442	9.06384
Hand_Op	C2	NA	V/T	S2-2	25	29.477	4.47704	0	0	33.042
Hand_Op	C2	NA	V/T	S2-2	100	99.9985	-0.00145264	0	0	3.07769
Hand_Op	C2	NA	V/T	S2-2	25	25.5798	0.579794	0	0	7.61846
Hand_Op	C2	NA	V/T	S2-2	50	50.0449	0.0449035	0	0	12.4766
Hand_Op	C2	NA	V/T	S2-2	25	23.0783	-1.92173	0	0	3.46606
Hand_Op	C2	NA	V/T	S2-2	0	-0.0491332	-0.0491332	0	0	2.04124
Hand_Op	C2	NA	V/T	S2-2	100	-0.0619506	-100.062	-95.062	95.062	0.087823
Hand_Op	C2	NA	V/T	S2-2	75	78.5952	3.59517	0	0	12.9019
Hand_Op	C2	NA	V/T	S2-2	100	101.047	1.04709	0	0	4.39422
Hand_Op	C2	NA	V/T	S2-2	75	79.9852	4.98517	0	0	5.30273
Hand_Op	C2	NA	V/T	S2-2	50	52.8703	2.87028	0	0	11.5388
Hand_Op	C2	NA	V/T	S2-2	0	-0.151501	-0.151501	0	0	3.03683
Hand_Op	C2	NA	V/T	S2-2	25	26.3018	1.30184	0	0	6.02306
Hand_Op	C2	NA	V/T	S2-2	0	-0.0786132	-0.0786132	0	0	2.1609
Hand_Op	C2	NA	V/T	S2-2	100	99.6174	-0.382556	0	0	3.79228
Hand_Op	C2	NA	V/T	S2-2	0	-0.201916	-0.201916	0	0	5.1683
Hand_Op	C2	NA	V/T	S2-2	50	52.741	2.74099	0	0	10.8811
Hand_Op	C2	NA	V/T	S2-2	75	78.4748	3.47477	0	0	6.11808
Hand_Op	C2	NA	V/T	S2-2	50	48.9812	-1.01877	0	0	6.04027
Hand_Op	C2	NA	V/T	S2-2	75	78.4053	3.4053	0	0	3.97569
Hand_Op	C2	NA	V/T	S2-2	100	101.372	1.37223	0	0	2.27235
Hand_Op	C2	NA	V/T	S2-2	50	54.2716	4.27164	0	0	4.91857
Hand_Op	C2	NA	V/T	S2-2	75	75.5696	0.569583	0	0	2.66552
Hand_Op	C2	NA	V/T	S2-2	25	22.2365	-2.76349	0	0	8.44692
Hand_Op	C2	NA	V/T	S2-2	50	53.2535	3.25352	0	0	3.18516
Hand_Op	C2	NA	V/T	S2-2	0	-0.0901488	-0.0901488	0	0	2.59929
Hand_Op	C2	NA	V/T	S2-2	75	76.8047	1.80466	0	0	8.0176
Hand_Op	C2	NA	V/T	S2-2	25	23.7691	-1.23087	0	0	10.8295
Hand_Op	C2	NA	V/T	S2-2	0	-0.076477	-0.076477	0	0	2.06571
Hand_Op	C2	NA	V/T	S2-2	100	99.1192	-0.88081	0	0	3.52949
Force	C2	Stiff	V/nT	S2-3	25	28.2209	3.22091	0	0	5.44384
Force	C2	Stiff	V/nT	S2-3	100	105.056	5.05629	0.0562937	0.0562937	5.98871
Force	C2	Stiff	V/nT	S2-3	0	0	0	0	0	3.66701
Force	C2	Stiff	V/nT	S2-3	50	51.259	1.25898	0	0	4.94948
Force	C2	Stiff	V/nT	S2-3	75	75.8492	0.849231	0	0	4.09704
Force	C2	Stiff	V/nT	S2-3	0	1.99291	1.99291	0	0	2.21758
Force	C2	Stiff	V/nT	S2-3	100	100.421	0.420596	0	0	5.5354
Force	C2	Stiff	V/nT	S2-3	75	75.7926	0.792573	0	0	2.16851
Force	C2	Stiff	V/nT	S2-3	50	54.2652	4.26524	0	0	1.67219
Force	C2	Stiff	V/nT	S2-3	0	0	0	0	0	2.46128
Force	C2	Stiff	V/nT	S2-3	100	98.3821	-1.61788	0	0	2.11259
Force	C2	Stiff	V/nT	S2-3	25	22.9768	-2.02323	0	0	4.44119
Force	C2	Stiff	V/nT	S2-3	50	51.4173	1.41726	0	0	4.47971
Force	C2	Stiff	V/nT	S2-3	0	0.511221	0.511221	0	0	2.76851
Force	C2	Stiff	V/nT	S2-3	75	75.129	0.128965	0	0	2.2407
Force	C2	Stiff	V/nT	S2-3	0	0	0	0	0	3.25483
Force	C2	Stiff	V/nT	S2-3	50	53.4083	3.40832	0	0	6.28829
Force	C2	Stiff	V/nT	S2-3	25	26.4452	1.44521	0	0	3.91113
Force	C2	Stiff	V/nT	S2-3	0	0	0	0	0	2.32039
Force	C2	Stiff	V/nT	S2-3	50	51.3405	1.34046	0	0	9.72702
Force	C2	Stiff	V/nT	S2-3	75	73.8323	-1.16772	0	0	9.69594
Force	C2	Stiff	V/nT	S2-3	25	27.6356	2.63558	0	0	2.21609
Force	C2	Stiff	V/nT	S2-3	75	75.2667	0.266736	0	0	3.15205
Force	C2	Stiff	V/nT	S2-3	100	102.393	2.39342	0	0	11.5781
Force	C2	Stiff	V/nT	S2-3	75	78.2194	3.2194	0	0	2.24397
Force	C2	Stiff	V/nT	S2-3	100	102.516	2.51597	0	0	9.03196
Force	C2	Stiff	V/nT	S2-3	25	29.8384	4.83837	0	0	2.74561
Force	C2	Stiff	V/nT	S2-3	100	104.252	4.25171	0	0	5.08253
Force	C2	Stiff	V/nT	S2-3	50	48.4189	-1.58111	0	0	6.97193
Force	C2	Stiff	V/nT	S2-3	25	23.6953	-1.30468	0	0	3.75495
Force	C2	Stiff	nV/T	S2-3	50	70.251	20.251	15.251	15.251	6.62508
Force	C2	Stiff	nV/T	S2-3	100	98.0676	-1.9324	0	0	3.39985
Force	C2	Stiff	nV/T	S2-3	0	0	0	0	0	2.61635
Force	C2	Stiff	nV/T	S2-3	25	22.8221	-2.17789	0	0	6.82476
Force	C2	Stiff	nV/T	S2-3	100	99.9009	-0.0990702	0	0	3.0393
Force	C2	Stiff	nV/T	S2-3	0	0	0	0	0	2.7012
Force	C2	Stiff	nV/T	S2-3	50	0	-50	-45	45	11.1444
Force	C2	Stiff	nV/T	S2-3	75	39.3725	-35.6275	-30.6275	30.6275	9.6501
Force	C2	Stiff	nV/T	S2-3	50	52.2417	2.24166	0	0	9.88612
Force	C2	Stiff	nV/T	S2-3	75	42.0596	-32.9404	-27.9404	27.9404	5.48349
Force	C2	Stiff	nV/T	S2-3	100	105.231	5.23128	0.231279	0.231279	5.41427
Force	C2	Stiff	nV/T	S2-3	75	62.1489	-12.8511	-7.85109	7.85109	7.03962
Force	C2	Stiff	nV/T	S2-3	100	100.75	0.749917	0	0	2.47407
Force	C2	Stiff	nV/T	S2-3	25	15.1772	-9.82277	-4.82277	4.82277	9.48601
Force	C2	Stiff	nV/T	S2-3	75	60.6867	-14.3133	-9.31334	9.31334	2.55706
Force	C2	Stiff	nV/T	S2-3	25	16.2935	-8.70645	-3.70645	3.70645	11.1728
Force	C2	Stiff	nV/T	S2-3	0	0	0	0	0	2.94028
Force	C2	Stiff	nV/T	S2-3	75	63.6259	-11.3741	-6.37409	6.37409	4.73715
Force	C2	Stiff	nV/T	S2-3	25	56.56	31.56	26.56	26.56	9.3469
Force	C2	Stiff	nV/T	S2-3	0	0.00747087	0.00747087	0	0	4.74256
Force	C2	Stiff	nV/T	S2-3	25	25.5081	0.508054	0	0	6.59142
Force	C2	Stiff	nV/T	S2-3	100	103.967	3.96722	0	0	3.05575
Force	C2	Stiff	nV/T	S2-3	50	17.1767	-32.8233	-27.8233	27.8233	3.04775
Force	C2	Stiff	nV/T	S2-3	25	0	-25	-20	20	2.91229
Force	C2	Stiff	nV/T	S2-3	0	0.00431547	0.00431547	0	0	2.46486
Force	C2	Stiff	nV/T	S2-3	50	33.5909	-16.4091	-11.4091	11.4091	4.24652
Force	C2	Stiff	nV/T	S2-3	100	99.3768	-0.623238	0	0	4.97888
Force	C2	Stiff	nV/T	S2-3	0	0	0	0	0	3.19874
Force	C2	Stiff	nV/T	S2-3	75	84.1984	9.19837	4.19837	4.19837	6.62362
Force	C2	Stiff	nV/T	S2-3	50	0	-50	-45	45	3.97604
Force	C2	Stiff	V/T	S2-3	50	53.3271	3.32707	0	0	5.99681
Force	C2	Stiff	V/T	S2-3	100	104.09	4.08954	0	0	8.85712
Force	C2	Stiff	V/T	S2-3	75	73.3748	-1.6252	0	0	2.30336
Force	C2	Stiff	V/T	S2-3	25	23.1641	-1.8359	0	0	3.68774
Force	C2	Stiff	V/T	S2-3	0	0	0	0	0	4.40118
Force	C2	Stiff	V/T	S2-3	50	46.9856	-3.01436	0	0	4.53449
Force	C2	Stiff	V/T	S2-3	25	27.8033	2.80328	0	0	4.05691
Force	C2	Stiff	V/T	S2-3	100	100.031	0.0307187	0	0	2.87907
Force	C2	Stiff	V/T	S2-3	50	55.8256	5.82563	0.825631	0.825631	2.22406
Force	C2	Stiff	V/T	S2-3	25	30.5214	5.52142	0.521425	0.521425	1.99367
Force	C2	Stiff	V/T	S2-3	75	80.9677	5.96766	0.967659	0.967659	8.05573
Force	C2	Stiff	V/T	S2-3	100	102.024	2.02433	0	0	7.83777
Force	C2	Stiff	V/T	S2-3	0	0	0	0	0	1.93005
Force	C2	Stiff	V/T	S2-3	100	101.637	1.637	0	0	2.28742
Force	C2	Stiff	V/T	S2-3	50	55.0078	5.00783	0.00782585	0.00782585	2.05558
Force	C2	Stiff	V/T	S2-3	25	24.8775	-0.122469	0	0	3.39871
Force	C2	Stiff	V/T	S2-3	0	0	0	0	0	1.66952
Force	C2	Stiff	V/T	S2-3	100	98.3703	-1.62972	0	0	9.965
Force	C2	Stiff	V/T	S2-3	0	0	0	0	0	1.79731
Force	C2	Stiff	V/T	S2-3	50	46.5134	-3.48655	0	0	2.88121
Force	C2	Stiff	V/T	S2-3	0	0	0	0	0	2.2167
Force	C2	Stiff	V/T	S2-3	75	72.572	-2.42802	0	0	13.0732
Force	C2	Stiff	V/T	S2-3	0	0	0	0	0	2.81388
Force	C2	Stiff	V/T	S2-3	75	76.7535	1.75348	0	0	16.624
Force	C2	Stiff	V/T	S2-3	25	28.657	3.657	0	0	3.79713
Force	C2	Stiff	V/T	S2-3	75	78.2898	3.28984	0	0	7.38723
Force	C2	Stiff	V/T	S2-3	50	48.8338	-1.16617	0	0	4.64615
Force	C2	Stiff	V/T	S2-3	100	98.9415	-1.05854	0	0	6.09766
Force	C2	Stiff	V/T	S2-3	25	24.5524	-0.447614	0	0	3.66362
Force	C2	Stiff	V/T	S2-3	75	77.8502	2.85022	0	0	2.77482
Hand_Op	Coin	NA	V/nT	S2-3	25	22.3259	-2.67412	0	0	7.07465
Hand_Op	Coin	NA	V/nT	S2-3	75	72.229	-2.771	0	0	2.07293
Hand_Op	Coin	NA	V/nT	S2-3	100	101.661	1.66138	0	0	1.84658
Hand_Op	Coin	NA	V/nT	S2-3	50	54.0201	4.02007	0	0	2.37673
Hand_Op	Coin	NA	V/nT	S2-3	25	25.4422	0.44217	0	0	2.20186
Hand_Op	Coin	NA	V/nT	S2-3	75	77.9881	2.98808	0	0	2.04853
Hand_Op	Coin	NA	V/nT	S2-3	0	1.39163	1.39163	0	0	1.71749
Hand_Op	Coin	NA	V/nT	S2-3	75	72.4014	-2.59865	0	0	2.21005
Hand_Op	Coin	NA	V/nT	S2-3	100	106.405	6.40541	1.40541	1.40541	3.78314
Hand_Op	Coin	NA	V/nT	S2-3	50	47.9325	-2.06754	0	0	3.39072
Hand_Op	Coin	NA	V/nT	S2-3	0	1.6468	1.6468	0	0	2.03149
Hand_Op	Coin	NA	V/nT	S2-3	50	47.7778	-2.22223	0	0	2.69663
Hand_Op	Coin	NA	V/nT	S2-3	0	1.06833	1.06833	0	0	2.03149
Hand_Op	Coin	NA	V/nT	S2-3	25	30.5729	5.57287	0.57287	0.57287	2.36955
Hand_Op	Coin	NA	V/nT	S2-3	50	47.1547	-2.84528	0	0	2.74493
Hand_Op	Coin	NA	V/nT	S2-3	100	96.4975	-3.5025	0	0	3.40574
Hand_Op	Coin	NA	V/nT	S2-3	0	1.46332	1.46332	0	0	2.11968
Hand_Op	Coin	NA	V/nT	S2-3	75	75.3907	0.390717	0	0	2.20906
Hand_Op	Coin	NA	V/nT	S2-3	25	26.0946	1.09457	0	0	2.71988
Hand_Op	Coin	NA	V/nT	S2-3	75	74.5631	-0.436936	0	0	2.60728
Hand_Op	Coin	NA	V/nT	S2-3	100	105.995	5.99471	0.994712	0.994712	2.9384
Hand_Op	Coin	NA	V/nT	S2-3	0	0.058604	0.058604	0	0	2.248
Hand_Op	Coin	NA	V/nT	S2-3	75	77.9008	2.90078	0	0	2.24013
Hand_Op	Coin	NA	V/nT	S2-3	100	106.307	6.30736	1.30736	1.30736	1.44674
Hand_Op	Coin	NA	V/nT	S2-3	0	0.0852422	0.0852422	0	0	1.92724
Hand_Op	Coin	NA	V/nT	S2-3	50	48.5468	-1.45318	0	0	3.50498
Hand_Op	Coin	NA	V/nT	S2-3	25	30.5908	5.59082	0.590816	0.590816	2.20804
Hand_Op	Coin	NA	V/nT	S2-3	100	105.364	5.36399	0.363994	0.363994	3.15104
Hand_Op	Coin	NA	V/nT	S2-3	50	52.4846	2.48459	0	0	2.21005
Hand_Op	Coin	NA	V/nT	S2-3	25	24.1787	-0.82132	0	0	2.66157
Hand_Op	Coin	NA	nV/T	S2-3	25	33.5975	8.59747	3.59747	3.59747	15.7803
Hand_Op	Coin	NA	nV/T	S2-3	75	44.4493	-30.5507	-25.5507	25.5507	4.18252
Hand_Op	Coin	NA	nV/T	S2-3	100	104.118	4.11751	0	0	12.92
Hand_Op	Coin	NA	nV/T	S2-3	50	42.1078	-7.89224	-2.89224	2.89224	3.60852
Hand_Op	Coin	NA	nV/T	S2-3	0	0	0	0	0	8.74188
Hand_Op	Coin	NA	nV/T	S2-3	100	107.163	7.16259	2.16259	2.16259	4.60171
Hand_Op	Coin	NA	nV/T	S2-3	25	8.80742	-16.1926	-11.1926	11.1926	6.11951
Hand_Op	Coin	NA	nV/T	S2-3	100	106.008	6.00817	1.00817	1.00817	3.30479
Hand_Op	Coin	NA	nV/T	S2-3	50	40.4053	-9.59474	-4.59474	4.59474	7.16887
Hand_Op	Coin	NA	nV/T	S2-3	0	0	0	0	0	3.93428
Hand_Op	Coin	NA	nV/T	S2-3	25	16.9415	-8.05849	-3.05849	3.05849	2.49809
Hand_Op	Coin	NA	nV/T	S2-3	50	54.235	4.23496	0	0	3.85552
Hand_Op	Coin	NA	nV/T	S2-3	0	0	0	0	0	2.89088
Hand_Op	Coin	NA	nV/T	S2-3	75	72.032	-2.96803	0	0	6.70151
Hand_Op	Coin	NA	nV/T	S2-3	50	20.2238	-29.7762	-24.7762	24.7762	3.9748
Hand_Op	Coin	NA	nV/T	S2-3	25	0.796528	-24.2035	-19.2035	19.2035	3.59332
Hand_Op	Coin	NA	nV/T	S2-3	75	82.8126	7.81258	2.81258	2.81258	4.56644
Hand_Op	Coin	NA	nV/T	S2-3	100	105.858	5.85788	0.857876	0.857876	2.61584
Hand_Op	Coin	NA	nV/T	S2-3	50	0.880742	-49.1193	-44.1193	44.1193	6.09998
Hand_Op	Coin	NA	nV/T	S2-3	100	106.428	6.42784	1.42784	1.42784	4.93176
Hand_Op	Coin	NA	nV/T	S2-3	75	75.5931	0.593073	0	0	3.44809
Hand_Op	Coin	NA	nV/T	S2-3	0	0	0	0	0	4.0548
Hand_Op	Coin	NA	nV/T	S2-3	75	79.4544	4.45439	0	0	7.82598
Hand_Op	Coin	NA	nV/T	S2-3	25	17.06	-7.93998	-2.93998	2.93998	5.04748
Hand_Op	Coin	NA	nV/T	S2-3	0	0	0	0	0	3.92848
Hand_Op	Coin	NA	nV/T	S2-3	75	72.6124	-2.3876	0	0	5.86338
Hand_Op	Coin	NA	nV/T	S2-3	100	106.619	6.61861	1.61861	1.61861	2.80963
Hand_Op	Coin	NA	nV/T	S2-3	0	0	0	0	0	3.45541
Hand_Op	Coin	NA	nV/T	S2-3	50	30.1402	-19.8598	-14.8598	14.8598	4.98285
Hand_Op	Coin	NA	nV/T	S2-3	25	6.44513	-18.5549	-13.5549	13.5549	5.64096
Hand_Op	Coin	NA	V/T	S2-3	25	24.5113	-0.48867	0	0	3.61814
Hand_Op	Coin	NA	V/T	S2-3	100	100.538	0.538372	0	0	1.7767
Hand_Op	Coin	NA	V/T	S2-3	25	26.6427	1.64266	0	0	4.08703
Hand_Op	Coin	NA	V/T	S2-3	50	51.3448	1.34476	0	0	2.7609
Hand_Op	Coin	NA	V/T	S2-3	25	22.901	-2.09902	0	0	3.26247
Hand_Op	Coin	NA	V/T	S2-3	0	0.500798	0.500798	0	0	1.98305
Hand_Op	Coin	NA	V/T	S2-3	100	100.634	0.634176	0	0	1.9308
Hand_Op	Coin	NA	V/T	S2-3	75	70.7802	-4.21984	0	0	2.23047
Hand_Op	Coin	NA	V/T	S2-3	100	98.9724	-1.02758	0	0	2.15991
Hand_Op	Coin	NA	V/T	S2-3	75	71.2167	-3.78335	0	0	2.21103
Hand_Op	Coin	NA	V/T	S2-3	50	53.3801	3.3801	0	0	1.71063
Hand_Op	Coin	NA	V/T	S2-3	0	0.0955236	0.0955236	0	0	1.95179
Hand_Op	Coin	NA	V/T	S2-3	25	27.218	2.21796	0	0	3.58292
Hand_Op	Coin	NA	V/T	S2-3	0	0	0	0	0	1.5991
Hand_Op	Coin	NA	V/T	S2-3	100	100.992	0.991968	0	0	1.76941
Hand_Op	Coin	NA	V/T	S2-3	0	0.93271	0.93271	0	0	2.92736
Hand_Op	Coin	NA	V/T	S2-3	50	49.0994	-0.900604	0	0	3.71888
Hand_Op	Coin	NA	V/T	S2-3	75	75.7751	0.775054	0	0	3.16223
Hand_Op	Coin	NA	V/T	S2-3	50	52.0006	2.00062	0	0	8.31737
Hand_Op	Coin	NA	V/T	S2-3	75	74.6677	-0.332253	0	0	2.7307
Hand_Op	Coin	NA	V/T	S2-3	100	105.701	5.70132	0.701318	0.701318	1.97331
Hand_Op	Coin	NA	V/T	S2-3	50	47.6173	-2.38271	0	0	3.56838
Hand_Op	Coin	NA	V/T	S2-3	75	76.2225	1.22248	0	0	2.32943
Hand_Op	Coin	NA	V/T	S2-3	25	29.754	4.754	0	0	4.01592
Hand_Op	Coin	NA	V/T	S2-3	50	47.6235	-2.37645	0	0	2.69545
Hand_Op	Coin	NA	V/T	S2-3	0	1.03543	1.03543	0	0	2.32844
Hand_Op	Coin	NA	V/T	S2-3	75	78.5494	3.54935	0	0	2.32039
Hand_Op	Coin	NA	V/T	S2-3	25	24.5871	-0.412868	0	0	3.88756
Hand_Op	Coin	NA	V/T	S2-3	0	0.193851	0.193851	0	0	1.87081
Hand_Op	Coin	NA	V/T	S2-3	100	102.505	2.5052	0	0	1.25701
Hand_Op	C2	NA	V/nT	S2-3	25	27.3566	2.35657	0	0	7.05478
Hand_Op	C2	NA	V/nT	S2-3	75	74.4742	-0.525789	0	0	5.82238
Hand_Op	C2	NA	V/nT	S2-3	100	100.488	0.488133	0	0	2.12679
Hand_Op	C2	NA	V/nT	S2-3	50	55.4171	5.4171	0.417104	0.417104	3.76199
Hand_Op	C2	NA	V/nT	S2-3	25	26.6208	1.6208	0	0	2.46286
Hand_Op	C2	NA	V/nT	S2-3	75	76.065	1.065	0	0	4.16828
Hand_Op	C2	NA	V/nT	S2-3	0	-0.26413	-0.26413	0	0	1.91914
Hand_Op	C2	NA	V/nT	S2-3	75	80.8853	5.88532	0.885324	0.885324	5.52761
Hand_Op	C2	NA	V/nT	S2-3	100	101.093	1.09286	0	0	1.98644
Hand_Op	C2	NA	V/nT	S2-3	50	46.0989	-3.90107	0	0	4.92675
Hand_Op	C2	NA	V/nT	S2-3	0	-0.286813	-0.286813	0	0	1.70565
Hand_Op	C2	NA	V/nT	S2-3	50	55.2345	5.23452	0.234516	0.234516	5.98996
Hand_Op	C2	NA	V/nT	S2-3	0	-0.122098	-0.122098	0	0	1.35415
Hand_Op	C2	NA	V/nT	S2-3	25	26.4876	1.48762	0	0	14.8322
Hand_Op	C2	NA	V/nT	S2-3	50	53.1672	3.16719	0	0	2.70308
Hand_Op	C2	NA	V/nT	S2-3	100	99.7305	-0.269543	0	0	1.76881
Hand_Op	C2	NA	V/nT	S2-3	0	0.10096	0.10096	0	0	1.78218
Hand_Op	C2	NA	V/nT	S2-3	75	77.2715	2.27146	0	0	4.91971
Hand_Op	C2	NA	V/nT	S2-3	25	22.4816	-2.5184	0	0	3.90443
Hand_Op	C2	NA	V/nT	S2-3	75	72.8633	-2.13669	0	0	4.07211
Hand_Op	C2	NA	V/nT	S2-3	100	100.804	0.804418	0	0	1.71935
Hand_Op	C2	NA	V/nT	S2-3	0	0.301936	0.301936	0	0	2.41028
Hand_Op	C2	NA	V/nT	S2-3	75	77.8258	2.82584	0	0	7.42112
Hand_Op	C2	NA	V/nT	S2-3	100	100.112	0.111615	0	0	1.42251
Hand_Op	C2	NA	V/nT	S2-3	0	0.110928	0.110928	0	0	1.77884
Hand_Op	C2	NA	V/nT	S2-3	50	47.0765	-2.92351	0	0	3.98256
Hand_Op	C2	NA	V/nT	S2-3	25	23.4052	-1.59481	0	0	3.95359
Hand_Op	C2	NA	V/nT	S2-3	100	100.72	0.719611	0	0	2.01749
Hand_Op	C2	NA	V/nT	S2-3	50	52.2737	2.27367	0	0	4.18144
Hand_Op	C2	NA	V/nT	S2-3	25	25.5939	0.593926	0	0	3.2412
Hand_Op	C2	NA	nV/T	S2-3	25	33.4677	8.46772	3.46772	3.46772	10.6765
Hand_Op	C2	NA	nV/T	S2-3	75	61.4721	-13.5279	-8.52794	8.52794	8.76929
Hand_Op	C2	NA	nV/T	S2-3	100	101.11	1.11005	0	0	2.13374
Hand_Op	C2	NA	nV/T	S2-3	50	0.665479	-49.3345	-44.3345	44.3345	14.5853
Hand_Op	C2	NA	nV/T	S2-3	0	-0.348593	-0.348593	0	0	2.409
Hand_Op	C2	NA	nV/T	S2-3	100	100.393	0.392843	0	0	2.63906
Hand_Op	C2	NA	nV/T	S2-3	25	30.2622	5.26216	0.262162	0.262162	11.1611
Hand_Op	C2	NA	nV/T	S2-3	100	100.02	0.0196765	0	0	2.12571
Hand_Op	C2	NA	nV/T	S2-3	50	31.7365	-18.2635	-13.2635	13.2635	6.18431
Hand_Op	C2	NA	nV/T	S2-3	0	-0.264215	-0.264215	0	0	2.08869
Hand_Op	C2	NA	nV/T	S2-3	25	49.1076	24.1076	19.1076	19.1076	9.83938
Hand_Op	C2	NA	nV/T	S2-3	50	48.0661	-1.93393	0	0	7.43268
Hand_Op	C2	NA	nV/T	S2-3	0	-0.228471	-0.228471	0	0	2.2313
Hand_Op	C2	NA	nV/T	S2-3	75	69.4159	-5.58412	-0.584118	0.584118	15.4071
Hand_Op	C2	NA	nV/T	S2-3	50	64.4075	14.4075	9.40747	9.40747	9.97873
Hand_Op	C2	NA	nV/T	S2-3	25	28.034	3.03399	0	0	5.782
Hand_Op	C2	NA	nV/T	S2-3	75	69.2624	-5.73758	-0.737578	0.737578	17.7619
Hand_Op	C2	NA	nV/T	S2-3	100	100.969	0.969477	0	0	2.58048
Hand_Op	C2	NA	nV/T	S2-3	50	83.7495	33.7495	28.7495	28.7495	10.1216
Hand_Op	C2	NA	nV/T	S2-3	100	101.152	1.15198	0	0	1.70502
Hand_Op	C2	NA	nV/T	S2-3	75	67.3998	-7.60023	-2.60023	2.60023	15.0972
Hand_Op	C2	NA	nV/T	S2-3	0	-0.27298	-0.27298	0	0	2.85344
Hand_Op	C2	NA	nV/T	S2-3	75	69.8361	-5.16387	-0.163865	0.163865	11.4965
Hand_Op	C2	NA	nV/T	S2-3	25	42.8636	17.8636	12.8636	12.8636	7.54598
Hand_Op	C2	NA	nV/T	S2-3	0	-0.0570533	-0.0570533	0	0	1.60802
Hand_Op	C2	NA	nV/T	S2-3	75	72.8058	-2.19417	0	0	10.5518
Hand_Op	C2	NA	nV/T	S2-3	100	100.842	0.842138	0	0	2.11657
Hand_Op	C2	NA	nV/T	S2-3	0	0.266278	0.266278	0	0	1.77784
Hand_Op	C2	NA	nV/T	S2-3	50	64.0692	14.0692	9.06919	9.06919	12.9121
Hand_Op	C2	NA	nV/T	S2-3	25	52.3913	27.3913	22.3913	22.3913	6.18467
Hand_Op	C2	NA	V/T	S2-3	25	23.049	-1.95096	0	0	5.09283
Hand_Op	C2	NA	V/T	S2-3	100	99.7557	-0.244281	0	0	1.75342
Hand_Op	C2	NA	V/T	S2-3	25	26.0139	1.01392	0	0	4.30792
Hand_Op	C2	NA	V/T	S2-3	50	48.924	-1.07598	0	0	4.89563
Hand_Op	C2	NA	V/T	S2-3	25	22.7265	-2.27352	0	0	3.47407
Hand_Op	C2	NA	V/T	S2-3	0	-0.127167	-0.127167	0	0	1.3755
Hand_Op	C2	NA	V/T	S2-3	100	97.7534	-2.24656	0	0	1.97527
Hand_Op	C2	NA	V/T	S2-3	75	71.4864	-3.51361	0	0	3.56827
Hand_Op	C2	NA	V/T	S2-3	100	100.893	0.892576	0	0	1.40984
Hand_Op	C2	NA	V/T	S2-3	75	79.7754	4.77545	0	0	2.96029
Hand_Op	C2	NA	V/T	S2-3	50	55.5225	5.52253	0.522532	0.522532	2.59031
Hand_Op	C2	NA	V/T	S2-3	0	-0.343609	-0.343609	0	0	1.26484
Hand_Op	C2	NA	V/T	S2-3	25	26.1141	1.11411	0	0	4.93372
Hand_Op	C2	NA	V/T	S2-3	0	-0.21816	-0.21816	0	0	1.42464
Hand_Op	C2	NA	V/T	S2-3	100	100.622	0.622345	0	0	1.73741
Hand_Op	C2	NA	V/T	S2-3	0	-0.290422	-0.290422	0	0	1.43976
Hand_Op	C2	NA	V/T	S2-3	50	48.8795	-1.12049	0	0	4.34272
Hand_Op	C2	NA	V/T	S2-3	75	74.8345	-0.165511	0	0	2.36976
Hand_Op	C2	NA	V/T	S2-3	50	55.8001	5.80007	0.800066	0.800066	3.63038
Hand_Op	C2	NA	V/T	S2-3	75	75.6379	0.637876	0	0	2.95244
Hand_Op	C2	NA	V/T	S2-3	100	100.611	0.611175	0	0	1.36848
Hand_Op	C2	NA	V/T	S2-3	50	52.4651	2.46511	0	0	4.88542
Hand_Op	C2	NA	V/T	S2-3	75	74.2701	-0.729943	0	0	3.0337
Hand_Op	C2	NA	V/T	S2-3	25	29.5028	4.50277	0	0	2.98452
Hand_Op	C2	NA	V/T	S2-3	50	46.2524	-3.74761	0	0	4.76718
Hand_Op	C2	NA	V/T	S2-3	0	-0.155006	-0.155006	0	0	1.2821
Hand_Op	C2	NA	V/T	S2-3	75	78.5039	3.50395	0	0	4.37497
Hand_Op	C2	NA	V/T	S2-3	25	23.9749	-1.02513	0	0	10.1203
Hand_Op	C2	NA	V/T	S2-3	0	-0.0931413	-0.0931413	0	0	1.32018
Hand_Op	C2	NA	V/T	S2-3	100	101.467	1.46698	0	0	2.08665
Force	C2	Stiff	V/nT	S2-4	25	23.4541	-1.54585	0	0	10.5367
Force	C2	Stiff	V/nT	S2-4	100	95.0269	-4.9731	0	0	20.3655
Force	C2	Stiff	V/nT	S2-4	0	0	0	0	0	3.03869
Force	C2	Stiff	V/nT	S2-4	50	56.5689	6.56886	1.56886	1.56886	5.94496
Force	C2	Stiff	V/nT	S2-4	75	81.7815	6.78146	1.78146	1.78146	8.55028
Force	C2	Stiff	V/nT	S2-4	0	0	0	0	0	2.51707
Force	C2	Stiff	V/nT	S2-4	100	105.419	5.41936	0.419364	0.419364	5.91702
Force	C2	Stiff	V/nT	S2-4	75	81.9399	6.93995	1.93995	1.93995	15.7892
Force	C2	Stiff	V/nT	S2-4	50	54.8401	4.84009	0	0	11.2399
Force	C2	Stiff	V/nT	S2-4	0	0	0	0	0	2.42675
Force	C2	Stiff	V/nT	S2-4	100	106.687	6.68685	1.68685	1.68685	6.39739
Force	C2	Stiff	V/nT	S2-4	25	21.6994	-3.30065	0	0	6.24292
Force	C2	Stiff	V/nT	S2-4	50	52.7751	2.77505	0	0	7.12372
Force	C2	Stiff	V/nT	S2-4	0	0.000467933	0.000467933	0	0	3.01661
Force	C2	Stiff	V/nT	S2-4	75	73.2342	-1.7658	0	0	3.1553
Force	C2	Stiff	V/nT	S2-4	0	0.000982659	0.000982659	0	0	2.32474
Force	C2	Stiff	V/nT	S2-4	50	48.277	-1.72295	0	0	11.3872
Force	C2	Stiff	V/nT	S2-4	25	29.5646	4.56465	0	0	4.74777
Force	C2	Stiff	V/nT	S2-4	0	0.000608313	0.000608313	0	0	2.33857
Force	C2	Stiff	V/nT	S2-4	50	56.1753	6.17533	1.17533	1.17533	8.29633
Force	C2	Stiff	V/nT	S2-4	75	80.0504	5.05039	0.050387	0.050387	6.84687
Force	C2	Stiff	V/nT	S2-4	25	24.8507	-0.149306	0	0	3.20254
Force	C2	Stiff	V/nT	S2-4	75	86.8604	11.8604	6.86045	6.86045	35.5019
Force	C2	Stiff	V/nT	S2-4	100	101.888	1.8882	0	0	16.5538
Force	C2	Stiff	V/nT	S2-4	75	82.0639	7.0639	2.0639	2.0639	15.3279
Force	C2	Stiff	V/nT	S2-4	100	109.505	9.50456	4.50456	4.50456	9.36688
Force	C2	Stiff	V/nT	S2-4	25	29.138	4.13804	0	0	6.15965
Force	C2	Stiff	V/nT	S2-4	100	95.1148	-4.88517	0	0	9.21742
Force	C2	Stiff	V/nT	S2-4	50	49.363	-0.63702	0	0	30.8967
Force	C2	Stiff	V/nT	S2-4	25	33.3333	8.33333	3.33333	3.33333	3.44698
Force	C2	Stiff	nV/T	S2-4	50	12.8455	-37.1545	-32.1545	32.1545	21.1352
Force	C2	Stiff	nV/T	S2-4	100	104.969	4.96935	0	0	26.8178
Force	C2	Stiff	nV/T	S2-4	0	0	0	0	0	3.33264
Force	C2	Stiff	nV/T	S2-4	25	0	-25	-20	20	18.152
Force	C2	Stiff	nV/T	S2-4	100	103.814	3.81421	0	0	3.91138
Force	C2	Stiff	nV/T	S2-4	0	0	0	0	0	2.61729
Force	C2	Stiff	nV/T	S2-4	50	33.8582	-16.1418	-11.1418	11.1418	14.724
Force	C2	Stiff	nV/T	S2-4	75	80.5778	5.57779	0.577794	0.577794	11.3483
Force	C2	Stiff	nV/T	S2-4	50	36.0789	-13.9211	-8.92112	8.92112	9.76236
Force	C2	Stiff	nV/T	S2-4	75	35.5117	-39.4883	-34.4883	34.4883	8.548
Force	C2	Stiff	nV/T	S2-4	100	106.168	6.16782	1.16782	1.16782	20.4735
Force	C2	Stiff	nV/T	S2-4	75	31.7816	-43.2184	-38.2184	38.2184	7.65677
Force	C2	Stiff	nV/T	S2-4	100	110.229	10.229	5.22896	5.22896	2.43029
Force	C2	Stiff	nV/T	S2-4	25	0.00121663	-24.9988	-19.9988	19.9988	8.08779
Force	C2	Stiff	nV/T	S2-4	75	48.4359	-26.5641	-21.5641	21.5641	13.6045
Force	C2	Stiff	nV/T	S2-4	25	0	-25	-20	20	5.22658
Force	C2	Stiff	nV/T	S2-4	0	0.0131021	0.0131021	0	0	4.62566
Force	C2	Stiff	nV/T	S2-4	75	49.5392	-25.4608	-20.4608	20.4608	10.5476
Force	C2	Stiff	nV/T	S2-4	25	0.00959262	-24.9904	-19.9904	19.9904	4.88558
Force	C2	Stiff	nV/T	S2-4	0	0.00893752	0.00893752	0	0	2.56551
Force	C2	Stiff	nV/T	S2-4	25	12.4051	-12.5949	-7.59491	7.59491	13.4475
Force	C2	Stiff	nV/T	S2-4	100	105.27	5.26977	0.269766	0.269766	5.09036
Force	C2	Stiff	nV/T	S2-4	50	25.2035	-24.7965	-19.7965	19.7965	5.51047
Force	C2	Stiff	nV/T	S2-4	25	0.00589595	-24.9941	-19.9941	19.9941	3.85631
Force	C2	Stiff	nV/T	S2-4	0	0.009733	0.009733	0	0	2.5374
Force	C2	Stiff	nV/T	S2-4	50	37.7624	-12.2376	-7.23759	7.23759	11.8063
Force	C2	Stiff	nV/T	S2-4	100	106.181	6.18083	1.18083	1.18083	4.78528
Force	C2	Stiff	nV/T	S2-4	0	0	0	0	0	2.95059
Force	C2	Stiff	nV/T	S2-4	75	68.3195	-6.68045	-1.68045	1.68045	13.0414
Force	C2	Stiff	nV/T	S2-4	50	32.1601	-17.8399	-12.8399	12.8399	2.24316
Force	C2	Stiff	V/T	S2-4	50	54.8207	4.82071	0	0	16.0979
Force	C2	Stiff	V/T	S2-4	100	98.7606	-1.23941	0	0	4.52557
Force	C2	Stiff	V/T	S2-4	75	86.6979	11.6979	6.69789	6.69789	32.8657
Force	C2	Stiff	V/T	S2-4	25	24.712	-0.288001	0	0	6.69536
Force	C2	Stiff	V/T	S2-4	0	0	0	0	0	2.19198
Force	C2	Stiff	V/T	S2-4	50	56.8486	6.84864	1.84864	1.84864	29.7379
Force	C2	Stiff	V/T	S2-4	25	32.1363	7.13631	2.13631	2.13631	4.19932
Force	C2	Stiff	V/T	S2-4	100	101.279	1.27877	0	0	4.33695
Force	C2	Stiff	V/T	S2-4	50	55.06	5.05997	0.0599679	0.0599679	5.92781
Force	C2	Stiff	V/T	S2-4	25	32.0555	7.05546	2.05546	2.05546	6.77469
Force	C2	Stiff	V/T	S2-4	75	80.6326	5.63264	0.632636	0.632636	14.1041
Force	C2	Stiff	V/T	S2-4	100	100.25	0.249502	0	0	2.73566
Force	C2	Stiff	V/T	S2-4	0	0	0	0	0	2.41685
Force	C2	Stiff	V/T	S2-4	100	99.0831	-0.916868	0	0	8.63029
Force	C2	Stiff	V/T	S2-4	50	54.771	4.77097	0	0	25.4082
Force	C2	Stiff	V/T	S2-4	25	28.7878	3.78779	0	0	4.081
Force	C2	Stiff	V/T	S2-4	0	0	0	0	0	1.71934
Force	C2	Stiff	V/T	S2-4	100	98.0514	-1.94861	0	0	16.8879
Force	C2	Stiff	V/T	S2-4	0	0	0	0	0	2.1772
Force	C2	Stiff	V/T	S2-4	50	51.0582	1.05816	0	0	15.9909
Force	C2	Stiff	V/T	S2-4	0	0	0	0	0	2.36974
Force	C2	Stiff	V/T	S2-4	75	80.0726	5.07257	0.072567	0.072567	4.16606
Force	C2	Stiff	V/T	S2-4	0	0	0	0	0	2.24105
Force	C2	Stiff	V/T	S2-4	75	85.1027	10.1027	5.10266	5.10266	35.0649
Force	C2	Stiff	V/T	S2-4	25	30.5063	5.50627	0.506271	0.506271	3.55129
Force	C2	Stiff	V/T	S2-4	75	80.9968	5.99678	0.996781	0.996781	6.7988
Force	C2	Stiff	V/T	S2-4	50	47.7669	-2.23314	0	0	2.66607
Force	C2	Stiff	V/T	S2-4	100	104.582	4.58176	0	0	6.83108
Force	C2	Stiff	V/T	S2-4	25	29.2767	4.27668	0	0	5.02215
Force	C2	Stiff	V/T	S2-4	75	80.9974	5.99744	0.997436	0.997436	5.41012
Hand_Op	Coin	NA	V/nT	S2-4	25	24.5305	-0.469544	0	0	10.2928
Hand_Op	Coin	NA	V/nT	S2-4	75	74.0462	-0.953752	0	0	8.53998
Hand_Op	Coin	NA	V/nT	S2-4	100	104.68	4.67992	0	0	2.30869
Hand_Op	Coin	NA	V/nT	S2-4	50	48.2586	-1.74136	0	0	10.7269
Hand_Op	Coin	NA	V/nT	S2-4	25	26.4445	1.44449	0	0	7.06553
Hand_Op	Coin	NA	V/nT	S2-4	75	74.1927	-0.807345	0	0	8.87033
Hand_Op	Coin	NA	V/nT	S2-4	0	0.269555	0.269555	0	0	3.41499
Hand_Op	Coin	NA	V/nT	S2-4	75	78.739	3.73896	0	0	13.1381
Hand_Op	Coin	NA	V/nT	S2-4	100	104.833	4.83318	0	0	2.19883
Hand_Op	Coin	NA	V/nT	S2-4	50	45.427	-4.57303	0	0	14.144
Hand_Op	Coin	NA	V/nT	S2-4	0	0.257787	0.257787	0	0	2.71258
Hand_Op	Coin	NA	V/nT	S2-4	50	50.7348	0.734767	0	0	8.62951
Hand_Op	Coin	NA	V/nT	S2-4	0	1.29264	1.29264	0	0	3.00057
Hand_Op	Coin	NA	V/nT	S2-4	25	24.9741	-0.025876	0	0	5.76273
Hand_Op	Coin	NA	V/nT	S2-4	50	53.4624	3.46238	0	0	2.84577
Hand_Op	Coin	NA	V/nT	S2-4	100	97.5076	-2.49244	0	0	3.12797
Hand_Op	Coin	NA	V/nT	S2-4	0	0.621117	0.621117	0	0	2.87428
Hand_Op	Coin	NA	V/nT	S2-4	75	75.1703	0.170337	0	0	6.4936
Hand_Op	Coin	NA	V/nT	S2-4	25	22.9326	-2.06742	0	0	3.05675
Hand_Op	Coin	NA	V/nT	S2-4	75	76.2567	1.25671	0	0	5.72826
Hand_Op	Coin	NA	V/nT	S2-4	100	98.493	-1.50697	0	0	2.44112
Hand_Op	Coin	NA	V/nT	S2-4	0	0.0990562	0.0990562	0	0	3.45369
Hand_Op	Coin	NA	V/nT	S2-4	75	72.555	-2.44497	0	0	7.77682
Hand_Op	Coin	NA	V/nT	S2-4	100	103.961	3.96067	0	0	2.91361
Hand_Op	Coin	NA	V/nT	S2-4	0	0.0152893	0.0152893	0	0	3.75196
Hand_Op	Coin	NA	V/nT	S2-4	50	54.8457	4.84574	0	0	8.7828
Hand_Op	Coin	NA	V/nT	S2-4	25	28.1206	3.12057	0	0	3.85517
Hand_Op	Coin	NA	V/nT	S2-4	100	103.575	3.57501	0	0	3.04073
Hand_Op	Coin	NA	V/nT	S2-4	50	47.5952	-2.40482	0	0	4.05506
Hand_Op	Coin	NA	V/nT	S2-4	25	21.2027	-3.79733	0	0	1.82369
Hand_Op	Coin	NA	nV/T	S2-4	25	13.9894	-11.0106	-6.01065	6.01065	11.6889
Hand_Op	Coin	NA	nV/T	S2-4	75	73.1023	-1.89771	0	0	6.44947
Hand_Op	Coin	NA	nV/T	S2-4	100	105.852	5.85192	0.851916	0.851916	2.29933
Hand_Op	Coin	NA	nV/T	S2-4	50	5.17502	-44.825	-39.825	39.825	12.0666
Hand_Op	Coin	NA	nV/T	S2-4	0	0.104709	0.104709	0	0	3.67877
Hand_Op	Coin	NA	nV/T	S2-4	100	102.563	2.56305	0	0	3.76621
Hand_Op	Coin	NA	nV/T	S2-4	25	0.12982	-24.8702	-19.8702	19.8702	6.91985
Hand_Op	Coin	NA	nV/T	S2-4	100	105.197	5.19707	0.19707	0.19707	4.78591
Hand_Op	Coin	NA	nV/T	S2-4	50	1.75308	-48.2469	-43.2469	43.2469	5.97599
Hand_Op	Coin	NA	nV/T	S2-4	0	0.100446	0.100446	0	0	12.9823
Hand_Op	Coin	NA	nV/T	S2-4	25	17.2398	-7.76023	-2.76023	2.76023	14.1927
Hand_Op	Coin	NA	nV/T	S2-4	50	45.2934	-4.70656	0	0	8.03281
Hand_Op	Coin	NA	nV/T	S2-4	0	0.0978516	0.0978516	0	0	4.3039
Hand_Op	Coin	NA	nV/T	S2-4	75	72.8388	-2.16124	0	0	9.26924
Hand_Op	Coin	NA	nV/T	S2-4	50	26.4021	-23.5979	-18.5979	18.5979	22.6751
Hand_Op	Coin	NA	nV/T	S2-4	25	29.5196	4.51959	0	0	12.8634
Hand_Op	Coin	NA	nV/T	S2-4	75	66.7512	-8.24879	-3.24879	3.24879	13.8885
Hand_Op	Coin	NA	nV/T	S2-4	100	103.873	3.87348	0	0	4.15826
Hand_Op	Coin	NA	nV/T	S2-4	50	39.8092	-10.1908	-5.19079	5.19079	15.1938
Hand_Op	Coin	NA	nV/T	S2-4	100	103.369	3.36865	0	0	4.17581
Hand_Op	Coin	NA	nV/T	S2-4	75	48.326	-26.674	-21.674	21.674	6.08425
Hand_Op	Coin	NA	nV/T	S2-4	0	0	0	0	0	2.93953
Hand_Op	Coin	NA	nV/T	S2-4	75	78.1033	3.10329	0	0	9.6215
Hand_Op	Coin	NA	nV/T	S2-4	25	1.70721	-23.2928	-18.2928	18.2928	6.17884
Hand_Op	Coin	NA	nV/T	S2-4	0	0.199317	0.199317	0	0	1.61605
Hand_Op	Coin	NA	nV/T	S2-4	75	70.8715	-4.12846	0	0	9.20796
Hand_Op	Coin	NA	nV/T	S2-4	100	106.37	6.36962	1.36962	1.36962	2.28669
Hand_Op	Coin	NA	nV/T	S2-4	0	0	0	0	0	4.91338
Hand_Op	Coin	NA	nV/T	S2-4	50	62.2354	12.2354	7.23539	7.23539	6.84614
Hand_Op	Coin	NA	nV/T	S2-4	25	1.98251	-23.0175	-18.0175	18.0175	14.9999
Hand_Op	Coin	NA	V/T	S2-4	25	25.888	0.887962	0	0	5.47722
Hand_Op	Coin	NA	V/T	S2-4	100	105.59	5.58959	0.589588	0.589588	3.64785
Hand_Op	Coin	NA	V/T	S2-4	25	28.376	3.37595	0	0	5.89593
Hand_Op	Coin	NA	V/T	S2-4	50	51.747	1.74701	0	0	4.26454
Hand_Op	Coin	NA	V/T	S2-4	25	29.2312	4.23123	0	0	4.86123
Hand_Op	Coin	NA	V/T	S2-4	0	0.215811	0.215811	0	0	3.31459
Hand_Op	Coin	NA	V/T	S2-4	100	104.646	4.64628	0	0	4.35791
Hand_Op	Coin	NA	V/T	S2-4	75	71.6724	-3.32758	0	0	9.46416
Hand_Op	Coin	NA	V/T	S2-4	100	106.368	6.36777	1.36777	1.36777	3.36074
Hand_Op	Coin	NA	V/T	S2-4	75	72.9356	-2.06441	0	0	3.7591
Hand_Op	Coin	NA	V/T	S2-4	50	48.3257	-1.67427	0	0	4.3668
Hand_Op	Coin	NA	V/T	S2-4	0	0.91949	0.91949	0	0	3.17916
Hand_Op	Coin	NA	V/T	S2-4	25	18.9533	-6.04672	-1.04672	1.04672	10.6299
Hand_Op	Coin	NA	V/T	S2-4	0	1.93192	1.93192	0	0	2.13799
Hand_Op	Coin	NA	V/T	S2-4	100	103.176	3.17647	0	0	2.7566
Hand_Op	Coin	NA	V/T	S2-4	0	1.45211	1.45211	0	0	3.34578
Hand_Op	Coin	NA	V/T	S2-4	50	52.2358	2.23581	0	0	9.09713
Hand_Op	Coin	NA	V/T	S2-4	75	74.4005	-0.599503	0	0	5.98387
Hand_Op	Coin	NA	V/T	S2-4	50	50.7299	0.729856	0	0	5.6087
Hand_Op	Coin	NA	V/T	S2-4	75	72.525	-2.47499	0	0	8.09313
Hand_Op	Coin	NA	V/T	S2-4	100	104.014	4.01405	0	0	3.17923
Hand_Op	Coin	NA	V/T	S2-4	50	35.5029	-14.4971	-9.4971	9.4971	7.93543
Hand_Op	Coin	NA	V/T	S2-4	75	70.3919	-4.60808	0	0	6.16546
Hand_Op	Coin	NA	V/T	S2-4	25	25.4367	0.436695	0	0	22.6812
Hand_Op	Coin	NA	V/T	S2-4	50	50.619	0.619032	0	0	3.37752
Hand_Op	Coin	NA	V/T	S2-4	0	0.236197	0.236197	0	0	4.59289
Hand_Op	Coin	NA	V/T	S2-4	75	69.88	-5.12004	-0.120044	0.120044	12.935
Hand_Op	Coin	NA	V/T	S2-4	25	32.756	7.75601	2.75601	2.75601	6.51924
Hand_Op	Coin	NA	V/T	S2-4	0	1.80544	1.80544	0	0	4.09485
Hand_Op	Coin	NA	V/T	S2-4	100	101.926	1.92581	0	0	3.16112
Hand_Op	C2	NA	V/nT	S2-4	25	23.0511	-1.94885	0	0	13.1522
Hand_Op	C2	NA	V/nT	S2-4	75	71.7071	-3.29291	0	0	12.4155
Hand_Op	C2	NA	V/nT	S2-4	100	101.576	1.5762	0	0	2.9134
Hand_Op	C2	NA	V/nT	S2-4	50	48.969	-1.03097	0	0	10.5696
Hand_Op	C2	NA	V/nT	S2-4	25	29.8767	4.87666	0	0	7.25305
Hand_Op	C2	NA	V/nT	S2-4	75	79.9943	4.99428	0	0	3.4722
Hand_Op	C2	NA	V/nT	S2-4	0	0.365801	0.365801	0	0	3.75288
Hand_Op	C2	NA	V/nT	S2-4	75	75.9741	0.974118	0	0	7.60943
Hand_Op	C2	NA	V/nT	S2-4	100	101.959	1.95872	0	0	5.30987
Hand_Op	C2	NA	V/nT	S2-4	50	53.9149	3.91485	0	0	4.99494
Hand_Op	C2	NA	V/nT	S2-4	0	0.326751	0.326751	0	0	2.33331
Hand_Op	C2	NA	V/nT	S2-4	50	48.2982	-1.70179	0	0	10.8246
Hand_Op	C2	NA	V/nT	S2-4	0	0.364612	0.364612	0	0	2.09737
Hand_Op	C2	NA	V/nT	S2-4	25	22.3396	-2.66042	0	0	8.00685
Hand_Op	C2	NA	V/nT	S2-4	50	47.9955	-2.00452	0	0	8.0647
Hand_Op	C2	NA	V/nT	S2-4	100	100.553	0.552989	0	0	5.27094
Hand_Op	C2	NA	V/nT	S2-4	0	0.257648	0.257648	0	0	2.67952
Hand_Op	C2	NA	V/nT	S2-4	75	74.9474	-0.0525696	0	0	11.0331
Hand_Op	C2	NA	V/nT	S2-4	25	29.3011	4.30109	0	0	6.58312
Hand_Op	C2	NA	V/nT	S2-4	75	78.1134	3.1134	0	0	2.69771
Hand_Op	C2	NA	V/nT	S2-4	100	100.899	0.898925	0	0	2.64521
Hand_Op	C2	NA	V/nT	S2-4	0	0.274287	0.274287	0	0	2.85734
Hand_Op	C2	NA	V/nT	S2-4	75	73.297	-1.70305	0	0	10.6106
Hand_Op	C2	NA	V/nT	S2-4	100	101.494	1.49402	0	0	3.01359
Hand_Op	C2	NA	V/nT	S2-4	0	0.411388	0.411388	0	0	4.08502
Hand_Op	C2	NA	V/nT	S2-4	50	49.4975	-0.50252	0	0	12.2591
Hand_Op	C2	NA	V/nT	S2-4	25	23.8304	-1.16963	0	0	7.78301
Hand_Op	C2	NA	V/nT	S2-4	100	99.9534	-0.0466059	0	0	3.36152
Hand_Op	C2	NA	V/nT	S2-4	50	49.4779	-0.52213	0	0	8.66767
Hand_Op	C2	NA	V/nT	S2-4	25	21.7637	-3.23633	0	0	3.74593
Hand_Op	C2	NA	nV/T	S2-4	25	30.6359	5.63594	0.635937	0.635937	16.9391
Hand_Op	C2	NA	nV/T	S2-4	75	68.6992	-6.30081	-1.30081	1.30081	4.05611
Hand_Op	C2	NA	nV/T	S2-4	100	100.075	0.0746203	0	0	2.27738
Hand_Op	C2	NA	nV/T	S2-4	50	31.5366	-18.4634	-13.4634	13.4634	9.69816
Hand_Op	C2	NA	nV/T	S2-4	0	0.375903	0.375903	0	0	2.91194
Hand_Op	C2	NA	nV/T	S2-4	100	99.8558	-0.144232	0	0	4.15023
Hand_Op	C2	NA	nV/T	S2-4	25	28.1547	3.1547	0	0	14.9438
Hand_Op	C2	NA	nV/T	S2-4	100	99.8084	-0.191602	0	0	2.78513
Hand_Op	C2	NA	nV/T	S2-4	50	34.3242	-15.6758	-10.6758	10.6758	11.2797
Hand_Op	C2	NA	nV/T	S2-4	0	0.355614	0.355614	0	0	3.37771
Hand_Op	C2	NA	nV/T	S2-4	25	39.531	14.531	9.53095	9.53095	7.64763
Hand_Op	C2	NA	nV/T	S2-4	50	57.2256	7.22557	2.22557	2.22557	2.84683
Hand_Op	C2	NA	nV/T	S2-4	0	0.441355	0.441355	0	0	3.86351
Hand_Op	C2	NA	nV/T	S2-4	75	43.3232	-31.6768	-26.6768	26.6768	11.7363
Hand_Op	C2	NA	nV/T	S2-4	50	35.3111	-14.6889	-9.68887	9.68887	9.13616
Hand_Op	C2	NA	nV/T	S2-4	25	25.6946	0.69461	0	0	4.88136
Hand_Op	C2	NA	nV/T	S2-4	75	75.9947	0.994662	0	0	18.6399
Hand_Op	C2	NA	nV/T	S2-4	100	100.207	0.207477	0	0	2.31214
Hand_Op	C2	NA	nV/T	S2-4	50	38.414	-11.586	-6.58598	6.58598	3.9678
Hand_Op	C2	NA	nV/T	S2-4	100	99.7192	-0.280824	0	0	2.83793
Hand_Op	C2	NA	nV/T	S2-4	75	57.122	-17.878	-12.878	12.878	12.1619
Hand_Op	C2	NA	nV/T	S2-4	0	0.396192	0.396192	0	0	3.90361
Hand_Op	C2	NA	nV/T	S2-4	75	64.5788	-10.4212	-5.42123	5.42123	11.2236
Hand_Op	C2	NA	nV/T	S2-4	25	14.3258	-10.6742	-5.67417	5.67417	6.94305
Hand_Op	C2	NA	nV/T	S2-4	0	0.378959	0.378959	0	0	3.08884
Hand_Op	C2	NA	nV/T	S2-4	75	46.8483	-28.1517	-23.1517	23.1517	21.6814
Hand_Op	C2	NA	nV/T	S2-4	100	101.561	1.561	0	0	4.0136
Hand_Op	C2	NA	nV/T	S2-4	0	0.313253	0.313253	0	0	6.69538
Hand_Op	C2	NA	nV/T	S2-4	50	69.4967	19.4967	14.4967	14.4967	8.25097
Hand_Op	C2	NA	nV/T	S2-4	25	14.5072	-10.4928	-5.49275	5.49275	11.424
Hand_Op	C2	NA	V/T	S2-4	25	28.539	3.53901	0	0	8.98331
Hand_Op	C2	NA	V/T	S2-4	100	100.078	0.0781009	0	0	3.02361
Hand_Op	C2	NA	V/T	S2-4	25	29.3423	4.34226	0	0	5.19249
Hand_Op	C2	NA	V/T	S2-4	50	55.4064	5.40641	0.406409	0.406409	6.95149
Hand_Op	C2	NA	V/T	S2-4	25	25.3964	0.396383	0	0	3.57408
Hand_Op	C2	NA	V/T	S2-4	0	1.32025	1.32025	0	0	2.24113
Hand_Op	C2	NA	V/T	S2-4	100	99.7065	-0.293473	0	0	3.12798
Hand_Op	C2	NA	V/T	S2-4	75	80.0368	5.03681	0.0368093	0.0368093	2.89626
Hand_Op	C2	NA	V/T	S2-4	100	100.78	0.780245	0	0	2.32941
Hand_Op	C2	NA	V/T	S2-4	75	74.0171	-0.982904	0	0	3.14301
Hand_Op	C2	NA	V/T	S2-4	50	52.4566	2.45657	0	0	3.17648
Hand_Op	C2	NA	V/T	S2-4	0	1.48392	1.48392	0	0	2.06323
Hand_Op	C2	NA	V/T	S2-4	25	29.1139	4.1139	0	0	7.36071
Hand_Op	C2	NA	V/T	S2-4	0	1.38213	1.38213	0	0	3.19814
Hand_Op	C2	NA	V/T	S2-4	100	101.033	1.03255	0	0	6.47953
Hand_Op	C2	NA	V/T	S2-4	0	0.457909	0.457909	0	0	4.49735
Hand_Op	C2	NA	V/T	S2-4	50	52.2173	2.21726	0	0	8.8081
Hand_Op	C2	NA	V/T	S2-4	75	73.4776	-1.5224	0	0	2.91328
Hand_Op	C2	NA	V/T	S2-4	50	52.0195	2.01946	0	0	4.03786
Hand_Op	C2	NA	V/T	S2-4	75	80.1627	5.1627	0.162705	0.162705	4.36693
Hand_Op	C2	NA	V/T	S2-4	100	101.26	1.25997	0	0	2.34725
Hand_Op	C2	NA	V/T	S2-4	50	51.9661	1.96606	0	0	3.46149
Hand_Op	C2	NA	V/T	S2-4	75	75.3843	0.384286	0	0	6.65722
Hand_Op	C2	NA	V/T	S2-4	25	25.8364	0.83638	0	0	7.62316
Hand_Op	C2	NA	V/T	S2-4	50	55.5877	5.58765	0.587654	0.587654	3.10594
Hand_Op	C2	NA	V/T	S2-4	0	1.34155	1.34155	0	0	3.42184
Hand_Op	C2	NA	V/T	S2-4	75	74.0571	-0.94292	0	0	3.7841
Hand_Op	C2	NA	V/T	S2-4	25	21.3023	-3.69772	0	0	5.71925
Hand_Op	C2	NA	V/T	S2-4	0	0.648747	0.648747	0	0	2.37657
Hand_Op	C2	NA	V/T	S2-4	100	99.5434	-0.456636	0	0	4.20839
Force	C2	Stiff	V/nT	S2-5	25	27.2521	2.2521	0	0	9.01965
Force	C2	Stiff	V/nT	S2-5	100	102.547	2.5468	0	0	20.3849
Force	C2	Stiff	V/nT	S2-5	0	0	0	0	0	1.76564
Force	C2	Stiff	V/nT	S2-5	50	49.0161	-0.983943	0	0	57.7312
Force	C2	Stiff	V/nT	S2-5	75	71.7017	-3.29826	0	0	5.09497
Force	C2	Stiff	V/nT	S2-5	0	0	0	0	0	2.48016
Force	C2	Stiff	V/nT	S2-5	100	105.011	5.01143	0.0114263	0.0114263	8.14889
Force	C2	Stiff	V/nT	S2-5	75	81.0278	6.02779	1.02779	1.02779	6.0747
Force	C2	Stiff	V/nT	S2-5	50	46.6116	-3.38836	0	0	8.19881
Force	C2	Stiff	V/nT	S2-5	0	0	0	0	0	1.88953
Force	C2	Stiff	V/nT	S2-5	100	100.545	0.545089	0	0	3.78389
Force	C2	Stiff	V/nT	S2-5	25	27.4717	2.4717	0	0	2.83873
Force	C2	Stiff	V/nT	S2-5	50	57.3744	7.37442	2.37442	2.37442	3.27243
Force	C2	Stiff	V/nT	S2-5	0	0	0	0	0	2.62348
Force	C2	Stiff	V/nT	S2-5	75	79.5601	4.56007	0	0	13.2321
Force	C2	Stiff	V/nT	S2-5	0	0	0	0	0	2.61532
Force	C2	Stiff	V/nT	S2-5	50	54.0185	4.01851	0	0	9.17726
Force	C2	Stiff	V/nT	S2-5	25	21.3396	-3.66035	0	0	2.85514
Force	C2	Stiff	V/nT	S2-5	0	0	0	0	0	1.92932
Force	C2	Stiff	V/nT	S2-5	50	48.1026	-1.89737	0	0	8.77391
Force	C2	Stiff	V/nT	S2-5	75	73.6611	-1.3389	0	0	20.1041
Force	C2	Stiff	V/nT	S2-5	25	25.6604	0.660355	0	0	3.58433
Force	C2	Stiff	V/nT	S2-5	75	75.9836	0.983616	0	0	4.45623
Force	C2	Stiff	V/nT	S2-5	100	103.77	3.77043	0	0	1.84788
Force	C2	Stiff	V/nT	S2-5	75	70.1361	-4.86394	0	0	8.50514
Force	C2	Stiff	V/nT	S2-5	100	102.004	2.00428	0	0	3.19117
Force	C2	Stiff	V/nT	S2-5	25	31.9779	6.9779	1.9779	1.9779	12.6243
Force	C2	Stiff	V/nT	S2-5	100	101.811	1.8113	0	0	4.04793
Force	C2	Stiff	V/nT	S2-5	50	59.5825	9.58251	4.58251	4.58251	12.0805
Force	C2	Stiff	V/nT	S2-5	25	29.8426	4.84265	0	0	4.10409
Force	C2	Stiff	nV/T	S2-5	50	20.555	-29.445	-24.445	24.445	16.9617
Force	C2	Stiff	nV/T	S2-5	100	101.332	1.33228	0	0	6.05766
Force	C2	Stiff	nV/T	S2-5	0	0	0	0	0	2.85593
Force	C2	Stiff	nV/T	S2-5	25	4.34732	-20.6527	-15.6527	15.6527	6.77579
Force	C2	Stiff	nV/T	S2-5	100	98.3818	-1.61817	0	0	3.08763
Force	C2	Stiff	nV/T	S2-5	0	0	0	0	0	3.6315
Force	C2	Stiff	nV/T	S2-5	50	13.7508	-36.2492	-31.2492	31.2492	8.07087
Force	C2	Stiff	nV/T	S2-5	75	56.7122	-18.2878	-13.2878	13.2878	6.96924
Force	C2	Stiff	nV/T	S2-5	50	8.83688	-41.1631	-36.1631	36.1631	3.92871
Force	C2	Stiff	nV/T	S2-5	75	14.1141	-60.8859	-55.8859	55.8859	12.3522
Force	C2	Stiff	nV/T	S2-5	100	101.061	1.06127	0	0	4.27778
Force	C2	Stiff	nV/T	S2-5	75	61.981	-13.019	-8.01898	8.01898	4.42577
Force	C2	Stiff	nV/T	S2-5	100	96.3044	-3.69556	0	0	2.37582
Force	C2	Stiff	nV/T	S2-5	25	0	-25	-20	20	5.11109
Force	C2	Stiff	nV/T	S2-5	75	53.2853	-21.7147	-16.7147	16.7147	6.27374
Force	C2	Stiff	nV/T	S2-5	25	0	-25	-20	20	4.83869
Force	C2	Stiff	nV/T	S2-5	0	0	0	0	0	3.69712
Force	C2	Stiff	nV/T	S2-5	75	59.9506	-15.0494	-10.0494	10.0494	4.90031
Force	C2	Stiff	nV/T	S2-5	25	0	-25	-20	20	3.68273
Force	C2	Stiff	nV/T	S2-5	0	0.00261585	0.00261585	0	0	2.96748
Force	C2	Stiff	nV/T	S2-5	25	0	-25	-20	20	7.15984
Force	C2	Stiff	nV/T	S2-5	100	101.316	1.31609	0	0	2.0455
Force	C2	Stiff	nV/T	S2-5	50	10.1499	-39.8501	-34.8501	34.8501	3.62563
Force	C2	Stiff	nV/T	S2-5	25	0	-25	-20	20	2.90519
Force	C2	Stiff	nV/T	S2-5	0	0	0	0	0	2.57622
Force	C2	Stiff	nV/T	S2-5	50	8.50065	-41.4993	-36.4993	36.4993	10.9301
Force	C2	Stiff	nV/T	S2-5	100	98.1885	-1.81148	0	0	2.46297
Force	C2	Stiff	nV/T	S2-5	0	0	0	0	0	1.68708
Force	C2	Stiff	nV/T	S2-5	75	88.0025	13.0025	8.0025	8.0025	6.76683
Force	C2	Stiff	nV/T	S2-5	50	13.9022	-36.0978	-31.0978	31.0978	4.28854
Force	C2	Stiff	V/T	S2-5	50	53.4502	3.45024	0	0	9.19121
Force	C2	Stiff	V/T	S2-5	100	96.3303	-3.66972	0	0	8.44783
Force	C2	Stiff	V/T	S2-5	75	76.8019	1.80188	0	0	5.7065
Force	C2	Stiff	V/T	S2-5	25	28.0479	3.0479	0	0	3.99945
Force	C2	Stiff	V/T	S2-5	0	0	0	0	0	1.89504
Force	C2	Stiff	V/T	S2-5	50	53.1892	3.18924	0	0	6.30541
Force	C2	Stiff	V/T	S2-5	25	27.9087	2.90872	0	0	1.4794
Force	C2	Stiff	V/T	S2-5	100	95.4425	-4.55749	0	0	13.3558
Force	C2	Stiff	V/T	S2-5	50	51.8255	1.82548	0	0	19.5943
Force	C2	Stiff	V/T	S2-5	25	25.3878	0.387766	0	0	3.10517
Force	C2	Stiff	V/T	S2-5	75	78.0355	3.03548	0	0	22.4393
Force	C2	Stiff	V/T	S2-5	100	102.796	2.79562	0	0	9.2475
Force	C2	Stiff	V/T	S2-5	0	0	0	0	0	2.01645
Force	C2	Stiff	V/T	S2-5	100	109.62	9.61997	4.61997	4.61997	30.7453
Force	C2	Stiff	V/T	S2-5	50	51.6044	1.60444	0	0	20.438
Force	C2	Stiff	V/T	S2-5	25	25.1103	0.11026	0	0	2.19954
Force	C2	Stiff	V/T	S2-5	0	0	0	0	0	2.12345
Force	C2	Stiff	V/T	S2-5	100	101.992	1.99219	0	0	2.52685
Force	C2	Stiff	V/T	S2-5	0	0	0	0	0	2.32742
Force	C2	Stiff	V/T	S2-5	50	46.9075	-3.09245	0	0	4.08505
Force	C2	Stiff	V/T	S2-5	0	0	0	0	0	1.94619
Force	C2	Stiff	V/T	S2-5	75	67.8025	-7.1975	-2.1975	2.1975	9.28269
Force	C2	Stiff	V/T	S2-5	0	0.36004	0.36004	0	0	2.25124
Force	C2	Stiff	V/T	S2-5	75	80.3992	5.39917	0.39917	0.39917	6.5197
Force	C2	Stiff	V/T	S2-5	25	28.4096	3.40961	0	0	6.56791
Force	C2	Stiff	V/T	S2-5	75	73.3434	-1.65659	0	0	7.05852
Force	C2	Stiff	V/T	S2-5	50	50.2006	0.200631	0	0	13.2001
Force	C2	Stiff	V/T	S2-5	100	105.866	5.86555	0.865546	0.865546	4.7212
Force	C2	Stiff	V/T	S2-5	25	27.8865	2.88649	0	0	6.44856
Force	C2	Stiff	V/T	S2-5	75	80.6135	5.61353	0.613534	0.613534	7.53392
Hand_Op	Coin	NA	V/nT	S2-5	25	18.8347	-6.16533	-1.16533	1.16533	5.73864
Hand_Op	Coin	NA	V/nT	S2-5	75	75.3848	0.384786	0	0	3.85631
Hand_Op	Coin	NA	V/nT	S2-5	100	99.0384	-0.961638	0	0	1.96135
Hand_Op	Coin	NA	V/nT	S2-5	50	57.7415	7.74152	2.74152	2.74152	4.18236
Hand_Op	Coin	NA	V/nT	S2-5	25	27.0437	2.04367	0	0	2.55313
Hand_Op	Coin	NA	V/nT	S2-5	75	74.7799	-0.2201	0	0	2.88021
Hand_Op	Coin	NA	V/nT	S2-5	0	0.109791	0.109791	0	0	1.65716
Hand_Op	Coin	NA	V/nT	S2-5	75	76.2804	1.28041	0	0	4.30801
Hand_Op	Coin	NA	V/nT	S2-5	100	96.1423	-3.85772	0	0	3.14005
Hand_Op	Coin	NA	V/nT	S2-5	50	40.1099	-9.89014	-4.89014	4.89014	2.40026
Hand_Op	Coin	NA	V/nT	S2-5	0	0.0914173	0.0914173	0	0	1.68773
Hand_Op	Coin	NA	V/nT	S2-5	50	55.9528	5.9528	0.952798	0.952798	3.31211
Hand_Op	Coin	NA	V/nT	S2-5	0	1.07287	1.07287	0	0	2.08685
Hand_Op	Coin	NA	V/nT	S2-5	25	29.6137	4.61371	0	0	2.47892
Hand_Op	Coin	NA	V/nT	S2-5	50	53.3538	3.35384	0	0	2.47421
Hand_Op	Coin	NA	V/nT	S2-5	100	95.2501	-4.74992	0	0	3.10355
Hand_Op	Coin	NA	V/nT	S2-5	0	2.01181	2.01181	0	0	3.87052
Hand_Op	Coin	NA	V/nT	S2-5	75	74.8025	-0.197493	0	0	5.73621
Hand_Op	Coin	NA	V/nT	S2-5	25	26.542	1.542	0	0	2.24983
Hand_Op	Coin	NA	V/nT	S2-5	75	75.3605	0.360468	0	0	3.16637
Hand_Op	Coin	NA	V/nT	S2-5	100	96.5062	-3.49376	0	0	2.81732
Hand_Op	Coin	NA	V/nT	S2-5	0	0.0796186	0.0796186	0	0	2.48573
Hand_Op	Coin	NA	V/nT	S2-5	75	73.5848	-1.41519	0	0	3.87926
Hand_Op	Coin	NA	V/nT	S2-5	100	101.19	1.18951	0	0	1.8499
Hand_Op	Coin	NA	V/nT	S2-5	0	0.158967	0.158967	0	0	1.6093
Hand_Op	Coin	NA	V/nT	S2-5	50	50.8024	0.802356	0	0	1.92598
Hand_Op	Coin	NA	V/nT	S2-5	25	20.9859	-4.0141	0	0	2.77591
Hand_Op	Coin	NA	V/nT	S2-5	100	95.8373	-4.16268	0	0	5.86365
Hand_Op	Coin	NA	V/nT	S2-5	50	45.338	-4.66197	0	0	2.48088
Hand_Op	Coin	NA	V/nT	S2-5	25	17.8882	-7.11184	-2.11184	2.11184	2.37474
Hand_Op	Coin	NA	nV/T	S2-5	25	1.00028	-23.9997	-18.9997	18.9997	6.96434
Hand_Op	Coin	NA	nV/T	S2-5	75	72.4188	-2.58119	0	0	8.17389
Hand_Op	Coin	NA	nV/T	S2-5	100	103.141	3.14097	0	0	2.41673
Hand_Op	Coin	NA	nV/T	S2-5	50	24.8769	-25.1231	-20.1231	20.1231	2.34582
Hand_Op	Coin	NA	nV/T	S2-5	0	0	0	0	0	2.48573
Hand_Op	Coin	NA	nV/T	S2-5	100	102.543	2.54284	0	0	2.41554
Hand_Op	Coin	NA	nV/T	S2-5	25	0.906968	-24.093	-19.093	19.093	3.61052
Hand_Op	Coin	NA	nV/T	S2-5	100	103.188	3.18781	0	0	2.1192
Hand_Op	Coin	NA	nV/T	S2-5	50	65.2302	15.2302	10.2302	10.2302	4.55009
Hand_Op	Coin	NA	nV/T	S2-5	0	0	0	0	0	2.08908
Hand_Op	Coin	NA	nV/T	S2-5	25	1.81114	-23.1889	-18.1889	18.1889	5.62465
Hand_Op	Coin	NA	nV/T	S2-5	50	18.042	-31.958	-26.958	26.958	3.93556
Hand_Op	Coin	NA	nV/T	S2-5	0	0	0	0	0	2.08049
Hand_Op	Coin	NA	nV/T	S2-5	75	76.4402	1.44018	0	0	4.27276
Hand_Op	Coin	NA	nV/T	S2-5	50	27.5952	-22.4048	-17.4048	17.4048	3.13502
Hand_Op	Coin	NA	nV/T	S2-5	25	9.08427	-15.9157	-10.9157	10.9157	2.95128
Hand_Op	Coin	NA	nV/T	S2-5	75	56.716	-18.284	-13.284	13.284	3.18614
Hand_Op	Coin	NA	nV/T	S2-5	100	101.705	1.70496	0	0	1.85402
Hand_Op	Coin	NA	nV/T	S2-5	50	101.723	51.7225	46.7225	46.7225	5.92987
Hand_Op	Coin	NA	nV/T	S2-5	100	103.426	3.42558	0	0	2.10264
Hand_Op	Coin	NA	nV/T	S2-5	75	75.5662	0.566179	0	0	2.46386
Hand_Op	Coin	NA	nV/T	S2-5	0	0	0	0	0	2.13506
Hand_Op	Coin	NA	nV/T	S2-5	75	72.0697	-2.93029	0	0	5.41627
Hand_Op	Coin	NA	nV/T	S2-5	25	0.560393	-24.4396	-19.4396	19.4396	6.95995
Hand_Op	Coin	NA	nV/T	S2-5	0	0	0	0	0	1.79072
Hand_Op	Coin	NA	nV/T	S2-5	75	81.0989	6.09886	1.09886	1.09886	3.8583
Hand_Op	Coin	NA	nV/T	S2-5	100	102.446	2.44566	0	0	1.74256
Hand_Op	Coin	NA	nV/T	S2-5	0	0	0	0	0	2.01757
Hand_Op	Coin	NA	nV/T	S2-5	50	54.4081	4.40807	0	0	5.01586
Hand_Op	Coin	NA	nV/T	S2-5	25	11.6005	-13.3995	-8.39955	8.39955	3.35189
Hand_Op	Coin	NA	V/T	S2-5	25	31.6058	6.6058	1.6058	1.6058	3.15901
Hand_Op	Coin	NA	V/T	S2-5	100	103.063	3.06343	0	0	2.00157
Hand_Op	Coin	NA	V/T	S2-5	25	24.7291	-0.270852	0	0	3.90924
Hand_Op	Coin	NA	V/T	S2-5	50	55.2719	5.2719	0.271897	0.271897	3.9776
Hand_Op	Coin	NA	V/T	S2-5	25	30.6291	5.62912	0.629122	0.629122	3.45602
Hand_Op	Coin	NA	V/T	S2-5	0	0.00540398	0.00540398	0	0	1.88703
Hand_Op	Coin	NA	V/T	S2-5	100	102.333	2.33308	0	0	4.01009
Hand_Op	Coin	NA	V/T	S2-5	75	73.478	-1.52201	0	0	5.7823
Hand_Op	Coin	NA	V/T	S2-5	100	99.4345	-0.565526	0	0	2.94322
Hand_Op	Coin	NA	V/T	S2-5	75	76.1742	1.17422	0	0	2.63251
Hand_Op	Coin	NA	V/T	S2-5	50	50.6165	0.616549	0	0	2.24819
Hand_Op	Coin	NA	V/T	S2-5	0	0.0609749	0.0609749	0	0	1.47174
Hand_Op	Coin	NA	V/T	S2-5	25	48.0315	23.0315	18.0315	18.0315	6.60209
Hand_Op	Coin	NA	V/T	S2-5	0	0	0	0	0	1.96714
Hand_Op	Coin	NA	V/T	S2-5	100	103.053	3.05262	0	0	2.40057
Hand_Op	Coin	NA	V/T	S2-5	0	0.000540398	0.000540398	0	0	1.97442
Hand_Op	Coin	NA	V/T	S2-5	50	51.2621	1.26214	0	0	7.94336
Hand_Op	Coin	NA	V/T	S2-5	75	78.8201	3.8201	0	0	6.61698
Hand_Op	Coin	NA	V/T	S2-5	50	44.8225	-5.17751	-0.177507	0.177507	4.92067
Hand_Op	Coin	NA	V/T	S2-5	75	75.5803	0.58032	0	0	2.4331
Hand_Op	Coin	NA	V/T	S2-5	100	103.971	3.97147	0	0	3.88707
Hand_Op	Coin	NA	V/T	S2-5	50	45.233	-4.76698	0	0	4.94287
Hand_Op	Coin	NA	V/T	S2-5	75	72.7767	-2.22326	0	0	2.51219
Hand_Op	Coin	NA	V/T	S2-5	25	27.1359	2.1359	0	0	3.41682
Hand_Op	Coin	NA	V/T	S2-5	50	55.0895	5.08951	0.0895124	0.0895124	2.39278
Hand_Op	Coin	NA	V/T	S2-5	0	2.24941	2.24941	0	0	2.78355
Hand_Op	Coin	NA	V/T	S2-5	75	77.8581	2.8581	0	0	3.55832
Hand_Op	Coin	NA	V/T	S2-5	25	21.7016	-3.29843	0	0	5.1063
Hand_Op	Coin	NA	V/T	S2-5	0	0.0848425	0.0848425	0	0	1.76584
Hand_Op	Coin	NA	V/T	S2-5	100	100.395	0.395481	0	0	2.32213
Hand_Op	C2	NA	V/nT	S2-5	25	28.7406	3.74058	0	0	7.69185
Hand_Op	C2	NA	V/nT	S2-5	75	76.0204	1.02043	0	0	5.50258
Hand_Op	C2	NA	V/nT	S2-5	100	100.286	0.286055	0	0	1.28126
Hand_Op	C2	NA	V/nT	S2-5	50	49.3602	-0.63982	0	0	5.71808
Hand_Op	C2	NA	V/nT	S2-5	25	27.3745	2.37449	0	0	2.18394
Hand_Op	C2	NA	V/nT	S2-5	75	73.4756	-1.5244	0	0	5.76125
Hand_Op	C2	NA	V/nT	S2-5	0	0.409488	0.409488	0	0	3.24044
Hand_Op	C2	NA	V/nT	S2-5	75	79.0801	4.08007	0	0	9.66274
Hand_Op	C2	NA	V/nT	S2-5	100	100.678	0.678201	0	0	3.50429
Hand_Op	C2	NA	V/nT	S2-5	50	47.5211	-2.4789	0	0	5.38301
Hand_Op	C2	NA	V/nT	S2-5	0	1.00965	1.00965	0	0	3.83134
Hand_Op	C2	NA	V/nT	S2-5	50	50.6015	0.601481	0	0	20.5294
Hand_Op	C2	NA	V/nT	S2-5	0	0.799169	0.799169	0	0	1.7907
Hand_Op	C2	NA	V/nT	S2-5	25	24.229	-0.77101	0	0	17.8962
Hand_Op	C2	NA	V/nT	S2-5	50	49.8021	-0.197858	0	0	12.5561
Hand_Op	C2	NA	V/nT	S2-5	100	100.08	0.0795684	0	0	3.05962
Hand_Op	C2	NA	V/nT	S2-5	0	0.340631	0.340631	0	0	2.4156
Hand_Op	C2	NA	V/nT	S2-5	75	74.4308	-0.569156	0	0	4.46744
Hand_Op	C2	NA	V/nT	S2-5	25	22.7614	-2.2386	0	0	11.2056
Hand_Op	C2	NA	V/nT	S2-5	75	79.4376	4.43761	0	0	9.11306
Hand_Op	C2	NA	V/nT	S2-5	100	100.562	0.562249	0	0	8.27842
Hand_Op	C2	NA	V/nT	S2-5	0	5.40988	5.40988	0.409883	0.409883	3.87466
Hand_Op	C2	NA	V/nT	S2-5	75	80.4838	5.48382	0.48382	0.48382	4.05592
Hand_Op	C2	NA	V/nT	S2-5	100	100.883	0.882903	0	0	1.4234
Hand_Op	C2	NA	V/nT	S2-5	0	0.510819	0.510819	0	0	1.98217
Hand_Op	C2	NA	V/nT	S2-5	50	54.7727	4.7727	0	0	4.61573
Hand_Op	C2	NA	V/nT	S2-5	25	23.9793	-1.02068	0	0	6.7388
Hand_Op	C2	NA	V/nT	S2-5	100	99.9226	-0.0773581	0	0	2.36523
Hand_Op	C2	NA	V/nT	S2-5	50	48.2872	-1.7128	0	0	6.0185
Hand_Op	C2	NA	V/nT	S2-5	25	26.5554	1.55543	0	0	3.27726
Hand_Op	C2	NA	nV/T	S2-5	25	82.5915	57.5915	52.5915	52.5915	9.12681
Hand_Op	C2	NA	nV/T	S2-5	75	50.2193	-24.7807	-19.7807	19.7807	8.50275
Hand_Op	C2	NA	nV/T	S2-5	100	100.412	0.411783	0	0	3.01478
Hand_Op	C2	NA	nV/T	S2-5	50	0.244486	-49.7555	-44.7555	44.7555	6.45801
Hand_Op	C2	NA	nV/T	S2-5	0	0.211502	0.211502	0	0	4.56699
Hand_Op	C2	NA	nV/T	S2-5	100	99.5369	-0.463129	0	0	4.94492
Hand_Op	C2	NA	nV/T	S2-5	25	62.4238	37.4238	32.4238	32.4238	16.0792
Hand_Op	C2	NA	nV/T	S2-5	100	100.081	0.0809285	0	0	2.40767
Hand_Op	C2	NA	nV/T	S2-5	50	38.4001	-11.5999	-6.59985	6.59985	6.55993
Hand_Op	C2	NA	nV/T	S2-5	0	0.28648	0.28648	0	0	2.40938
Hand_Op	C2	NA	nV/T	S2-5	25	31.4139	6.41386	1.41386	1.41386	7.25578
Hand_Op	C2	NA	nV/T	S2-5	50	0.230629	-49.7694	-44.7694	44.7694	10.5664
Hand_Op	C2	NA	nV/T	S2-5	0	0.1928	0.1928	0	0	2.8472
Hand_Op	C2	NA	nV/T	S2-5	75	86.668	11.668	6.66805	6.66805	5.81743
Hand_Op	C2	NA	nV/T	S2-5	50	53.6722	3.67217	0	0	5.8661
Hand_Op	C2	NA	nV/T	S2-5	25	0.397757	-24.6022	-19.6022	19.6022	3.2693
Hand_Op	C2	NA	nV/T	S2-5	75	47.7212	-27.2788	-22.2788	22.2788	7.98422
Hand_Op	C2	NA	nV/T	S2-5	100	100.094	0.0942749	0	0	2.82413
Hand_Op	C2	NA	nV/T	S2-5	50	46.0871	-3.91292	0	0	6.58398
Hand_Op	C2	NA	nV/T	S2-5	100	100.231	0.230544	0	0	2.23214
Hand_Op	C2	NA	nV/T	S2-5	75	61.795	-13.205	-8.20497	8.20497	5.75924
Hand_Op	C2	NA	nV/T	S2-5	0	0.242871	0.242871	0	0	3.81517
Hand_Op	C2	NA	nV/T	S2-5	75	57.3669	-17.6331	-12.6331	12.6331	10.7067
Hand_Op	C2	NA	nV/T	S2-5	25	0.302292	-24.6977	-19.6977	19.6977	4.79212
Hand_Op	C2	NA	nV/T	S2-5	0	0.258172	0.258172	0	0	2.60598
Hand_Op	C2	NA	nV/T	S2-5	75	83.2669	8.26693	3.26693	3.26693	8.42553
Hand_Op	C2	NA	nV/T	S2-5	100	100.697	0.697413	0	0	2.07899
Hand_Op	C2	NA	nV/T	S2-5	0	0.210567	0.210567	0	0	2.6715
Hand_Op	C2	NA	nV/T	S2-5	50	85.5209	35.5209	30.5209	30.5209	6.74558
Hand_Op	C2	NA	nV/T	S2-5	25	14.1056	-10.8944	-5.89438	5.89438	8.79097
Hand_Op	C2	NA	V/T	S2-5	25	23.8346	-1.16537	0	0	9.36965
Hand_Op	C2	NA	V/T	S2-5	100	100.053	0.0527055	0	0	2.80494
Hand_Op	C2	NA	V/T	S2-5	25	28.9253	3.92531	0	0	3.15441
Hand_Op	C2	NA	V/T	S2-5	50	49.3592	-0.64084	0	0	5.74122
Hand_Op	C2	NA	V/T	S2-5	25	29.1496	4.14965	0	0	13.6908
Hand_Op	C2	NA	V/T	S2-5	0	0.478345	0.478345	0	0	2.52773
Hand_Op	C2	NA	V/T	S2-5	100	100.061	0.0606114	0	0	3.17512
Hand_Op	C2	NA	V/T	S2-5	75	77.0779	2.07785	0	0	3.77708
Hand_Op	C2	NA	V/T	S2-5	100	102.084	2.08433	0	0	2.85508
Hand_Op	C2	NA	V/T	S2-5	75	79.2957	4.29565	0	0	3.62573
Hand_Op	C2	NA	V/T	S2-5	50	47.7728	-2.22719	0	0	4.13401
Hand_Op	C2	NA	V/T	S2-5	0	0.316913	0.316913	0	0	2.87217
Hand_Op	C2	NA	V/T	S2-5	25	23.6493	-1.35069	0	0	12.0805
Hand_Op	C2	NA	V/T	S2-5	0	0.490672	0.490672	0	0	2.79191
Hand_Op	C2	NA	V/T	S2-5	100	99.9271	-0.0728527	0	0	2.47991
Hand_Op	C2	NA	V/T	S2-5	0	1.25975	1.25975	0	0	2.99856
Hand_Op	C2	NA	V/T	S2-5	50	51.8193	1.81932	0	0	6.30613
Hand_Op	C2	NA	V/T	S2-5	75	77.3588	2.35881	0	0	2.09379
Hand_Op	C2	NA	V/T	S2-5	50	51.7867	1.78668	0	0	5.28172
Hand_Op	C2	NA	V/T	S2-5	75	80.3725	5.37254	0.372543	0.372543	3.63175
Hand_Op	C2	NA	V/T	S2-5	100	100.108	0.108386	0	0	2.52689
Hand_Op	C2	NA	V/T	S2-5	50	47.958	-2.04196	0	0	5.4243
Hand_Op	C2	NA	V/T	S2-5	75	80.1383	5.13826	0.138259	0.138259	3.76804
Hand_Op	C2	NA	V/T	S2-5	25	23.3274	-1.67261	0	0	8.09823
Hand_Op	C2	NA	V/T	S2-5	50	49.0514	-0.948572	0	0	4.51799
Hand_Op	C2	NA	V/T	S2-5	0	0.544652	0.544652	0	0	2.2562
Hand_Op	C2	NA	V/T	S2-5	75	76.4456	1.44564	0	0	6.81573
Hand_Op	C2	NA	V/T	S2-5	25	28.0368	3.0368	0	0	8.34462
Hand_Op	C2	NA	V/T	S2-5	0	0.428275	0.428275	0	0	1.8068
Hand_Op	C2	NA	V/T	S2-5	100	100.851	0.851279	0	0	2.72769
Force	C2	Stiff	V/nT	S2-6	25	26.2277	1.22769	0	0	2.56038
Force	C2	Stiff	V/nT	S2-6	100	97.5482	-2.45182	0	0	1.34548
Force	C2	Stiff	V/nT	S2-6	0	0	0	0	0	1.25382
Force	C2	Stiff	V/nT	S2-6	50	54.6362	4.63621	0	0	3.36959
Force	C2	Stiff	V/nT	S2-6	75	74.2689	-0.731108	0	0	2.53407
Force	C2	Stiff	V/nT	S2-6	0	0	0	0	0	1.89036
Force	C2	Stiff	V/nT	S2-6	100	101.089	1.08862	0	0	2.0382
Force	C2	Stiff	V/nT	S2-6	75	75.9299	0.929878	0	0	1.79973
Force	C2	Stiff	V/nT	S2-6	50	54.7661	4.76607	0	0	3.89827
Force	C2	Stiff	V/nT	S2-6	0	0	0	0	0	1.487
Force	C2	Stiff	V/nT	S2-6	100	99.6372	-0.362764	0	0	6.29599
Force	C2	Stiff	V/nT	S2-6	25	20.5695	-4.4305	0	0	4.71212
Force	C2	Stiff	V/nT	S2-6	50	45.8346	-4.16539	0	0	18.9997
Force	C2	Stiff	V/nT	S2-6	0	0	0	0	0	2.21592
Force	C2	Stiff	V/nT	S2-6	75	78.4593	3.45932	0	0	4.93572
Force	C2	Stiff	V/nT	S2-6	0	0	0	0	0	1.28108
Force	C2	Stiff	V/nT	S2-6	50	46.3211	-3.67891	0	0	3.44501
Force	C2	Stiff	V/nT	S2-6	25	21.5124	-3.48763	0	0	3.45818
Force	C2	Stiff	V/nT	S2-6	0	0	0	0	0	1.46458
[truncated: 882 more rows]

## Sheet: H3-Perception-M_Compliance
Feedback Variable	RFT#	VSS Configuration	Interface Block	Subject	Target	0_Dev	1_Dev	2_Dev	3_Dev	4_Dev
Force	RFT1	C2	Stiff	S3-1	0	0.5	0.5	0	0	0
Force	RFT2	C2	Stiff	S3-1	0	1	0	0	0	0
Force	RFT1	C2	Stiff	S3-1	25	0.666667	0.166667	0.166667	0	0
Force	RFT2	C2	Stiff	S3-1	25	0.833333	0.166667	0	0	0
Force	RFT1	C2	Stiff	S3-1	50	0.666667	0.333333	0	0	0
Force	RFT2	C2	Stiff	S3-1	50	0.666667	0.333333	0	0	0
Force	RFT1	C2	Stiff	S3-1	75	0.5	0.5	0	0	0
Force	RFT2	C2	Stiff	S3-1	75	0.166667	0.833333	0	0	0
Force	RFT1	C2	Stiff	S3-1	100	0.166667	0.5	0.333333	0	0
Force	RFT2	C2	Stiff	S3-1	100	0	0.666667	0.333333	0	0
Force	RFT1	Coin	Stiff	S3-1	0	1	0	0	0	0
Force	RFT2	Coin	Stiff	S3-1	0	1	0	0	0	0
Force	RFT1	Coin	Stiff	S3-1	25	0.666667	0.333333	0	0	0
Force	RFT2	Coin	Stiff	S3-1	25	0.5	0.333333	0.166667	0	0
Force	RFT1	Coin	Stiff	S3-1	50	1	0	0	0	0
Force	RFT2	Coin	Stiff	S3-1	50	0.5	0.5	0	0	0
Force	RFT1	Coin	Stiff	S3-1	75	0.166667	0.666667	0.166667	0	0
Force	RFT2	Coin	Stiff	S3-1	75	0.333333	0.333333	0.333333	0	0
Force	RFT1	Coin	Stiff	S3-1	100	0.333333	0.666667	0	0	0
Force	RFT2	Coin	Stiff	S3-1	100	0.666667	0.333333	0	0	0
Force	RFT1	C2	Comp	S3-1	0	0.833333	0.166667	0	0	0
Force	RFT2	C2	Comp	S3-1	0	1	0	0	0	0
Force	RFT1	C2	Comp	S3-1	25	0.666667	0.333333	0	0	0
Force	RFT2	C2	Comp	S3-1	25	1	0	0	0	0
Force	RFT1	C2	Comp	S3-1	50	0.5	0.5	0	0	0
Force	RFT2	C2	Comp	S3-1	50	0.5	0.5	0	0	0
Force	RFT1	C2	Comp	S3-1	75	0	0.5	0.5	0	0
Force	RFT2	C2	Comp	S3-1	75	0	1	0	0	0
Force	RFT1	C2	Comp	S3-1	100	0.5	0.5	0	0	0
Force	RFT2	C2	Comp	S3-1	100	0.333333	0.666667	0	0	0
Force	RFT1	Coin	Comp	S3-1	0	1	0	0	0	0
Force	RFT2	Coin	Comp	S3-1	0	1	0	0	0	0
Force	RFT1	Coin	Comp	S3-1	25	1	0	0	0	0
Force	RFT2	Coin	Comp	S3-1	25	0.666667	0.333333	0	0	0
Force	RFT1	Coin	Comp	S3-1	50	0.166667	0.833333	0	0	0
Force	RFT2	Coin	Comp	S3-1	50	0.833333	0.166667	0	0	0
Force	RFT1	Coin	Comp	S3-1	75	0.166667	0.666667	0.166667	0	0
Force	RFT2	Coin	Comp	S3-1	75	0.5	0.5	0	0	0
Force	RFT1	Coin	Comp	S3-1	100	0.166667	0.5	0.333333	0	0
Force	RFT2	Coin	Comp	S3-1	100	0	0.5	0.333333	0.166667	0
Force	RFT1	C2	Stiff	S3-10	0	1	0	0	0	0
Force	RFT2	C2	Stiff	S3-10	0	1	0	0	0	0
Force	RFT1	C2	Stiff	S3-10	25	0.166667	0.833333	0	0	0
Force	RFT2	C2	Stiff	S3-10	25	0.166667	0.833333	0	0	0
Force	RFT1	C2	Stiff	S3-10	50	0	1	0	0	0
Force	RFT2	C2	Stiff	S3-10	50	0	0.166667	0.833333	0	0
Force	RFT1	C2	Stiff	S3-10	75	0.166667	0.166667	0.666667	0	0
Force	RFT2	C2	Stiff	S3-10	75	0.166667	0	0.5	0.333333	0
Force	RFT1	C2	Stiff	S3-10	100	0.833333	0.166667	0	0	0
Force	RFT2	C2	Stiff	S3-10	100	0.666667	0.333333	0	0	0
Force	RFT1	Coin	Stiff	S3-10	0	1	0	0	0	0
Force	RFT2	Coin	Stiff	S3-10	0	1	0	0	0	0
Force	RFT1	Coin	Stiff	S3-10	25	0	1	0	0	0
Force	RFT2	Coin	Stiff	S3-10	25	0.666667	0.333333	0	0	0
Force	RFT1	Coin	Stiff	S3-10	50	1	0	0	0	0
Force	RFT2	Coin	Stiff	S3-10	50	0.166667	0.833333	0	0	0
Force	RFT1	Coin	Stiff	S3-10	75	0.333333	0.666667	0	0	0
Force	RFT2	Coin	Stiff	S3-10	75	0	1	0	0	0
Force	RFT1	Coin	Stiff	S3-10	100	0	1	0	0	0
Force	RFT2	Coin	Stiff	S3-10	100	0	1	0	0	0
Force	RFT1	C2	Comp	S3-10	0	1	0	0	0	0
Force	RFT2	C2	Comp	S3-10	0	0.833333	0.166667	0	0	0
Force	RFT1	C2	Comp	S3-10	25	0.666667	0.166667	0.166667	0	0
Force	RFT2	C2	Comp	S3-10	25	0.833333	0.166667	0	0	0
Force	RFT1	C2	Comp	S3-10	50	0	1	0	0	0
Force	RFT2	C2	Comp	S3-10	50	0	0.833333	0.166667	0	0
Force	RFT1	C2	Comp	S3-10	75	0.166667	0	0.833333	0	0
Force	RFT2	C2	Comp	S3-10	75	0.166667	0	0.833333	0	0
Force	RFT1	C2	Comp	S3-10	100	0.666667	0.166667	0	0.166667	0
Force	RFT2	C2	Comp	S3-10	100	0.833333	0.166667	0	0	0
Force	RFT1	Coin	Comp	S3-10	0	0.666667	0.333333	0	0	0
Force	RFT2	Coin	Comp	S3-10	0	1	0	0	0	0
Force	RFT1	Coin	Comp	S3-10	25	1	0	0	0	0
Force	RFT2	Coin	Comp	S3-10	25	0.333333	0.666667	0	0	0
Force	RFT1	Coin	Comp	S3-10	50	0.833333	0.166667	0	0	0
Force	RFT2	Coin	Comp	S3-10	50	0.833333	0.166667	0	0	0
Force	RFT1	Coin	Comp	S3-10	75	0	0.833333	0.166667	0	0
Force	RFT2	Coin	Comp	S3-10	75	0	1	0	0	0
Force	RFT1	Coin	Comp	S3-10	100	0	0.666667	0.333333	0	0
Force	RFT2	Coin	Comp	S3-10	100	0.166667	0.666667	0	0	0.166667
Force	RFT1	C2	Stiff	S3-2	0	1	0	0	0	0
Force	RFT2	C2	Stiff	S3-2	0	1	0	0	0	0
Force	RFT1	C2	Stiff	S3-2	25	1	0	0	0	0
Force	RFT2	C2	Stiff	S3-2	25	0.5	0.5	0	0	0
Force	RFT1	C2	Stiff	S3-2	50	0.166667	0.833333	0	0	0
Force	RFT2	C2	Stiff	S3-2	50	0.666667	0.333333	0	0	0
Force	RFT1	C2	Stiff	S3-2	75	0.333333	0.666667	0	0	0
Force	RFT2	C2	Stiff	S3-2	75	0.833333	0.166667	0	0	0
Force	RFT1	C2	Stiff	S3-2	100	0.833333	0.166667	0	0	0
Force	RFT2	C2	Stiff	S3-2	100	1	0	0	0	0
Force	RFT1	Coin	Stiff	S3-2	0	1	0	0	0	0
Force	RFT2	Coin	Stiff	S3-2	0	1	0	0	0	0
Force	RFT1	Coin	Stiff	S3-2	25	1	0	0	0	0
Force	RFT2	Coin	Stiff	S3-2	25	0.833333	0.166667	0	0	0
Force	RFT1	Coin	Stiff	S3-2	50	1	0	0	0	0
Force	RFT2	Coin	Stiff	S3-2	50	0.166667	0.833333	0	0	0
Force	RFT1	Coin	Stiff	S3-2	75	0.666667	0.333333	0	0	0
Force	RFT2	Coin	Stiff	S3-2	75	0.166667	0.666667	0.166667	0	0
Force	RFT1	Coin	Stiff	S3-2	100	0.5	0.5	0	0	0
Force	RFT2	Coin	Stiff	S3-2	100	0.166667	0.333333	0.5	0	0
Force	RFT1	C2	Comp	S3-2	0	1	0	0	0	0
Force	RFT2	C2	Comp	S3-2	0	0.833333	0.166667	0	0	0
Force	RFT1	C2	Comp	S3-2	25	0.666667	0.333333	0	0	0
Force	RFT2	C2	Comp	S3-2	25	1	0	0	0	0
Force	RFT1	C2	Comp	S3-2	50	0.333333	0.666667	0	0	0
Force	RFT2	C2	Comp	S3-2	50	0.666667	0.333333	0	0	0
Force	RFT1	C2	Comp	S3-2	75	0.333333	0.666667	0	0	0
Force	RFT2	C2	Comp	S3-2	75	0.833333	0.166667	0	0	0
Force	RFT1	C2	Comp	S3-2	100	0.5	0.5	0	0	0
Force	RFT2	C2	Comp	S3-2	100	0.833333	0.166667	0	0	0
Force	RFT1	Coin	Comp	S3-2	0	1	0	0	0	0
Force	RFT2	Coin	Comp	S3-2	0	1	0	0	0	0
Force	RFT1	Coin	Comp	S3-2	25	1	0	0	0	0
Force	RFT2	Coin	Comp	S3-2	25	0.833333	0.166667	0	0	0
Force	RFT1	Coin	Comp	S3-2	50	1	0	0	0	0
Force	RFT2	Coin	Comp	S3-2	50	0.666667	0.333333	0	0	0
Force	RFT1	Coin	Comp	S3-2	75	0.333333	0.666667	0	0	0
Force	RFT2	Coin	Comp	S3-2	75	0.666667	0.333333	0	0	0
Force	RFT1	Coin	Comp	S3-2	100	0.166667	0.833333	0	0	0
Force	RFT2	Coin	Comp	S3-2	100	0	0.833333	0.166667	0	0
Force	RFT1	C2	Stiff	S3-3	0	1	0	0	0	0
Force	RFT2	C2	Stiff	S3-3	0	0.833333	0.166667	0	0	0
Force	RFT1	C2	Stiff	S3-3	25	0.5	0.5	0	0	0
Force	RFT2	C2	Stiff	S3-3	25	0.833333	0.166667	0	0	0
Force	RFT1	C2	Stiff	S3-3	50	0.666667	0.333333	0	0	0
Force	RFT2	C2	Stiff	S3-3	50	0.5	0.5	0	0	0
Force	RFT1	C2	Stiff	S3-3	75	0.166667	0.666667	0.166667	0	0
Force	RFT2	C2	Stiff	S3-3	75	0.5	0.5	0	0	0
Force	RFT1	C2	Stiff	S3-3	100	0.166667	0.333333	0.166667	0.333333	0
Force	RFT2	C2	Stiff	S3-3	100	0.5	0.5	0	0	0
Force	RFT1	Coin	Stiff	S3-3	0	1	0	0	0	0
Force	RFT2	Coin	Stiff	S3-3	0	1	0	0	0	0
Force	RFT1	Coin	Stiff	S3-3	25	0.833333	0.166667	0	0	0
Force	RFT2	Coin	Stiff	S3-3	25	1	0	0	0	0
Force	RFT1	Coin	Stiff	S3-3	50	0.666667	0.333333	0	0	0
Force	RFT2	Coin	Stiff	S3-3	50	0.5	0.5	0	0	0
Force	RFT1	Coin	Stiff	S3-3	75	0	0.833333	0.166667	0	0
Force	RFT2	Coin	Stiff	S3-3	75	0	0.833333	0.166667	0	0
Force	RFT1	Coin	Stiff	S3-3	100	0.5	0.333333	0.166667	0	0
Force	RFT2	Coin	Stiff	S3-3	100	0.666667	0.333333	0	0	0
Force	RFT1	C2	Comp	S3-3	0	1	0	0	0	0
Force	RFT2	C2	Comp	S3-3	0	0.666667	0.333333	0	0	0
Force	RFT1	C2	Comp	S3-3	25	0.666667	0.333333	0	0	0
Force	RFT2	C2	Comp	S3-3	25	0.833333	0.166667	0	0	0
Force	RFT1	C2	Comp	S3-3	50	0.666667	0.333333	0	0	0
Force	RFT2	C2	Comp	S3-3	50	0.333333	0.666667	0	0	0
Force	RFT1	C2	Comp	S3-3	75	0.666667	0.166667	0.166667	0	0
Force	RFT2	C2	Comp	S3-3	75	0.666667	0.333333	0	0	0
Force	RFT1	C2	Comp	S3-3	100	0.333333	0.333333	0.166667	0.166667	0
Force	RFT2	C2	Comp	S3-3	100	0.666667	0.333333	0	0	0
Force	RFT1	Coin	Comp	S3-3	0	1	0	0	0	0
Force	RFT2	Coin	Comp	S3-3	0	1	0	0	0	0
Force	RFT1	Coin	Comp	S3-3	25	1	0	0	0	0
Force	RFT2	Coin	Comp	S3-3	25	1	0	0	0	0
Force	RFT1	Coin	Comp	S3-3	50	0	1	0	0	0
Force	RFT2	Coin	Comp	S3-3	50	0.5	0.5	0	0	0
Force	RFT1	Coin	Comp	S3-3	75	0.166667	0.833333	0	0	0
Force	RFT2	Coin	Comp	S3-3	75	0.333333	0.666667	0	0	0
Force	RFT1	Coin	Comp	S3-3	100	0.666667	0.333333	0	0	0
Force	RFT2	Coin	Comp	S3-3	100	0.5	0.333333	0.166667	0	0
Force	RFT1	C2	Stiff	S3-4	0	0.666667	0.333333	0	0	0
Force	RFT2	C2	Stiff	S3-4	0	1	0	0	0	0
Force	RFT1	C2	Stiff	S3-4	25	0.666667	0.333333	0	0	0
Force	RFT2	C2	Stiff	S3-4	25	0.333333	0.666667	0	0	0
Force	RFT1	C2	Stiff	S3-4	50	0.333333	0.666667	0	0	0
Force	RFT2	C2	Stiff	S3-4	50	0.666667	0.333333	0	0	0
Force	RFT1	C2	Stiff	S3-4	75	0	1	0	0	0
Force	RFT2	C2	Stiff	S3-4	75	0.333333	0.666667	0	0	0
Force	RFT1	C2	Stiff	S3-4	100	0	0.833333	0.166667	0	0
Force	RFT2	C2	Stiff	S3-4	100	0.5	0.333333	0.166667	0	0
Force	RFT1	Coin	Stiff	S3-4	0	1	0	0	0	0
Force	RFT2	Coin	Stiff	S3-4	0	0.833333	0.166667	0	0	0
Force	RFT1	Coin	Stiff	S3-4	25	0.833333	0.166667	0	0	0
Force	RFT2	Coin	Stiff	S3-4	25	0.833333	0.166667	0	0	0
Force	RFT1	Coin	Stiff	S3-4	50	0.666667	0.333333	0	0	0
Force	RFT2	Coin	Stiff	S3-4	50	0.833333	0.166667	0	0	0
Force	RFT1	Coin	Stiff	S3-4	75	0.666667	0.333333	0	0	0
Force	RFT2	Coin	Stiff	S3-4	75	0.666667	0.333333	0	0	0
Force	RFT1	Coin	Stiff	S3-4	100	0.833333	0.166667	0	0	0
Force	RFT2	Coin	Stiff	S3-4	100	0.666667	0.333333	0	0	0
Force	RFT1	C2	Comp	S3-4	0	1	0	0	0	0
Force	RFT2	C2	Comp	S3-4	0	1	0	0	0	0
Force	RFT1	C2	Comp	S3-4	25	0.666667	0.333333	0	0	0
Force	RFT2	C2	Comp	S3-4	25	0.166667	0.833333	0	0	0
Force	RFT1	C2	Comp	S3-4	50	0.5	0.5	0	0	0
Force	RFT2	C2	Comp	S3-4	50	0.5	0.5	0	0	0
Force	RFT1	C2	Comp	S3-4	75	0.666667	0.333333	0	0	0
Force	RFT2	C2	Comp	S3-4	75	0.5	0.5	0	0	0
Force	RFT1	C2	Comp	S3-4	100	0.833333	0.166667	0	0	0
Force	RFT2	C2	Comp	S3-4	100	0.833333	0.166667	0	0	0
Force	RFT1	Coin	Comp	S3-4	0	1	0	0	0	0
Force	RFT2	Coin	Comp	S3-4	0	1	0	0	0	0
Force	RFT1	Coin	Comp	S3-4	25	1	0	0	0	0
Force	RFT2	Coin	Comp	S3-4	25	0.833333	0.166667	0	0	0
Force	RFT1	Coin	Comp	S3-4	50	1	0	0	0	0
Force	RFT2	Coin	Comp	S3-4	50	1	0	0	0	0
Force	RFT1	Coin	Comp	S3-4	75	1	0	0	0	0
Force	RFT2	Coin	Comp	S3-4	75	1	0	0	0	0
Force	RFT1	Coin	Comp	S3-4	100	0.666667	0.333333	0	0	0
Force	RFT2	Coin	Comp	S3-4	100	0.5	0.5	0	0	0
Force	RFT1	C2	Stiff	S3-5	0	1	0	0	0	0
Force	RFT2	C2	Stiff	S3-5	0	0.833333	0.166667	0	0	0
Force	RFT1	C2	Stiff	S3-5	25	0.666667	0.333333	0	0	0
Force	RFT2	C2	Stiff	S3-5	25	0.333333	0.666667	0	0	0
Force	RFT1	C2	Stiff	S3-5	50	0.833333	0.166667	0	0	0
Force	RFT2	C2	Stiff	S3-5	50	1	0	0	0	0
Force	RFT1	C2	Stiff	S3-5	75	0.833333	0.166667	0	0	0
Force	RFT2	C2	Stiff	S3-5	75	0.833333	0.166667	0	0	0
Force	RFT1	C2	Stiff	S3-5	100	1	0	0	0	0
Force	RFT2	C2	Stiff	S3-5	100	1	0	0	0	0
Force	RFT1	Coin	Stiff	S3-5	0	0.666667	0.166667	0.166667	0	0
Force	RFT2	Coin	Stiff	S3-5	0	0.666667	0.333333	0	0	0
Force	RFT1	Coin	Stiff	S3-5	25	0.666667	0.333333	0	0	0
Force	RFT2	Coin	Stiff	S3-5	25	0.333333	0.666667	0	0	0
Force	RFT1	Coin	Stiff	S3-5	50	0.833333	0	0.166667	0	0
Force	RFT2	Coin	Stiff	S3-5	50	0.666667	0.333333	0	0	0
Force	RFT1	Coin	Stiff	S3-5	75	0.666667	0.333333	0	0	0
Force	RFT2	Coin	Stiff	S3-5	75	0.833333	0.166667	0	0	0
Force	RFT1	Coin	Stiff	S3-5	100	0.666667	0.166667	0.166667	0	0
Force	RFT2	Coin	Stiff	S3-5	100	0.833333	0.166667	0	0	0
Force	RFT1	C2	Comp	S3-5	0	0.833333	0.166667	0	0	0
Force	RFT2	C2	Comp	S3-5	0	0.833333	0.166667	0	0	0
Force	RFT1	C2	Comp	S3-5	25	0.333333	0.5	0.166667	0	0
Force	RFT2	C2	Comp	S3-5	25	0.333333	0.5	0.166667	0	0
Force	RFT1	C2	Comp	S3-5	50	0.166667	0.833333	0	0	0
Force	RFT2	C2	Comp	S3-5	50	0.5	0.5	0	0	0
Force	RFT1	C2	Comp	S3-5	75	0.666667	0.333333	0	0	0
Force	RFT2	C2	Comp	S3-5	75	0.5	0.5	0	0	0
Force	RFT1	C2	Comp	S3-5	100	1	0	0	0	0
Force	RFT2	C2	Comp	S3-5	100	0.833333	0	0	0.166667	0
Force	RFT1	Coin	Comp	S3-5	0	0.5	0.5	0	0	0
Force	RFT2	Coin	Comp	S3-5	0	0.833333	0.166667	0	0	0
Force	RFT1	Coin	Comp	S3-5	25	0.333333	0.666667	0	0	0
Force	RFT2	Coin	Comp	S3-5	25	0.833333	0.166667	0	0	0
Force	RFT1	Coin	Comp	S3-5	50	0.833333	0.166667	0	0	0
Force	RFT2	Coin	Comp	S3-5	50	0.833333	0.166667	0	0	0
Force	RFT1	Coin	Comp	S3-5	75	0.666667	0.333333	0	0	0
Force	RFT2	Coin	Comp	S3-5	75	0.333333	0.666667	0	0	0
Force	RFT1	Coin	Comp	S3-5	100	0.166667	0.666667	0.166667	0	0
Force	RFT2	Coin	Comp	S3-5	100	0.5	0.5	0	0	0
Force	RFT1	C2	Stiff	S3-6	0	1	0	0	0	0
Force	RFT2	C2	Stiff	S3-6	0	1	0	0	0	0
Force	RFT1	C2	Stiff	S3-6	25	1	0	0	0	0
Force	RFT2	C2	Stiff	S3-6	25	1	0	0	0	0
Force	RFT1	C2	Stiff	S3-6	50	1	0	0	0	0
Force	RFT2	C2	Stiff	S3-6	50	0.666667	0.333333	0	0	0
Force	RFT1	C2	Stiff	S3-6	75	0.166667	0.833333	0	0	0
Force	RFT2	C2	Stiff	S3-6	75	0.166667	0.833333	0	0	0
Force	RFT1	C2	Stiff	S3-6	100	0.166667	0.5	0	0.333333	0
Force	RFT2	C2	Stiff	S3-6	100	0.5	0.333333	0	0.166667	0
Force	RFT1	Coin	Stiff	S3-6	0	1	0	0	0	0
Force	RFT2	Coin	Stiff	S3-6	0	0.833333	0.166667	0	0	0
Force	RFT1	Coin	Stiff	S3-6	25	0.833333	0	0.166667	0	0
Force	RFT2	Coin	Stiff	S3-6	25	1	0	0	0	0
Force	RFT1	Coin	Stiff	S3-6	50	1	0	0	0	0
Force	RFT2	Coin	Stiff	S3-6	50	1	0	0	0	0
Force	RFT1	Coin	Stiff	S3-6	75	0.833333	0.166667	0	0	0
Force	RFT2	Coin	Stiff	S3-6	75	1	0	0	0	0
Force	RFT1	Coin	Stiff	S3-6	100	0.666667	0.166667	0.166667	0	0
Force	RFT2	Coin	Stiff	S3-6	100	1	0	0	0	0
Force	RFT1	C2	Comp	S3-6	0	0.833333	0.166667	0	0	0
Force	RFT2	C2	Comp	S3-6	0	1	0	0	0	0
Force	RFT1	C2	Comp	S3-6	25	1	0	0	0	0
Force	RFT2	C2	Comp	S3-6	25	1	0	0	0	0
Force	RFT1	C2	Comp	S3-6	50	0.5	0.5	0	0	0
Force	RFT2	C2	Comp	S3-6	50	0.333333	0.666667	0	0	0
Force	RFT1	C2	Comp	S3-6	75	0.166667	0.833333	0	0	0
Force	RFT2	C2	Comp	S3-6	75	0	1	0	0	0
Force	RFT1	C2	Comp	S3-6	100	0.5	0.5	0	0	0
Force	RFT2	C2	Comp	S3-6	100	0.5	0.5	0	0	0
Force	RFT1	Coin	Comp	S3-6	0	1	0	0	0	0
Force	RFT2	Coin	Comp	S3-6	0	1	0	0	0	0
Force	RFT1	Coin	Comp	S3-6	25	1	0	0	0	0
Force	RFT2	Coin	Comp	S3-6	25	0.833333	0.166667	0	0	0
Force	RFT1	Coin	Comp	S3-6	50	0.833333	0.166667	0	0	0
Force	RFT2	Coin	Comp	S3-6	50	1	0	0	0	0
Force	RFT1	Coin	Comp	S3-6	75	0.5	0.5	0	0	0
Force	RFT2	Coin	Comp	S3-6	75	1	0	0	0	0
Force	RFT1	Coin	Comp	S3-6	100	0.5	0.5	0	0	0
Force	RFT2	Coin	Comp	S3-6	100	0.833333	0.166667	0	0	0
Force	RFT1	C2	Stiff	S3-7	0	0.333333	0.666667	0	0	0
Force	RFT2	C2	Stiff	S3-7	0	1	0	0	0	0
Force	RFT1	C2	Stiff	S3-7	25	0.166667	0.833333	0	0	0
Force	RFT2	C2	Stiff	S3-7	25	1	0	0	0	0
Force	RFT1	C2	Stiff	S3-7	50	1	0	0	0	0
Force	RFT2	C2	Stiff	S3-7	50	0.166667	0.833333	0	0	0
Force	RFT1	C2	Stiff	S3-7	75	0.166667	0.833333	0	0	0
Force	RFT2	C2	Stiff	S3-7	75	0.166667	0.833333	0	0	0
Force	RFT1	C2	Stiff	S3-7	100	1	0	0	0	0
Force	RFT2	C2	Stiff	S3-7	100	0.5	0.5	0	0	0
Force	RFT1	Coin	Stiff	S3-7	0	0.833333	0.166667	0	0	0
Force	RFT2	Coin	Stiff	S3-7	0	1	0	0	0	0
Force	RFT1	Coin	Stiff	S3-7	25	1	0	0	0	0
Force	RFT2	Coin	Stiff	S3-7	25	1	0	0	0	0
Force	RFT1	Coin	Stiff	S3-7	50	0.666667	0.333333	0	0	0
Force	RFT2	Coin	Stiff	S3-7	50	0.833333	0.166667	0	0	0
Force	RFT1	Coin	Stiff	S3-7	75	0.333333	0.666667	0	0	0
Force	RFT2	Coin	Stiff	S3-7	75	0.666667	0.333333	0	0	0
Force	RFT1	Coin	Stiff	S3-7	100	0.666667	0.333333	0	0	0
Force	RFT2	Coin	Stiff	S3-7	100	0.833333	0.166667	0	0	0
Force	RFT1	C2	Comp	S3-7	0	1	0	0	0	0
Force	RFT2	C2	Comp	S3-7	0	1	0	0	0	0
Force	RFT1	C2	Comp	S3-7	25	1	0	0	0	0
Force	RFT2	C2	Comp	S3-7	25	1	0	0	0	0
Force	RFT1	C2	Comp	S3-7	50	0.166667	0.833333	0	0	0
Force	RFT2	C2	Comp	S3-7	50	0.5	0.5	0	0	0
Force	RFT1	C2	Comp	S3-7	75	0	1	0	0	0
Force	RFT2	C2	Comp	S3-7	75	0.166667	0.833333	0	0	0
Force	RFT1	C2	Comp	S3-7	100	0.333333	0.666667	0	0	0
Force	RFT2	C2	Comp	S3-7	100	0.5	0.5	0	0	0
Force	RFT1	Coin	Comp	S3-7	0	1	0	0	0	0
Force	RFT2	Coin	Comp	S3-7	0	1	0	0	0	0
Force	RFT1	Coin	Comp	S3-7	25	1	0	0	0	0
Force	RFT2	Coin	Comp	S3-7	25	1	0	0	0	0
Force	RFT1	Coin	Comp	S3-7	50	0.833333	0.166667	0	0	0
Force	RFT2	Coin	Comp	S3-7	50	0.833333	0.166667	0	0	0
Force	RFT1	Coin	Comp	S3-7	75	0.666667	0.333333	0	0	0
Force	RFT2	Coin	Comp	S3-7	75	0.333333	0.666667	0	0	0
Force	RFT1	Coin	Comp	S3-7	100	0.666667	0.333333	0	0	0
Force	RFT2	Coin	Comp	S3-7	100	0.833333	0.166667	0	0	0
Force	RFT1	C2	Stiff	S3-8	0	0.666667	0.333333	0	0	0
Force	RFT2	C2	Stiff	S3-8	0	0.666667	0.333333	0	0	0
Force	RFT1	C2	Stiff	S3-8	25	0.333333	0.666667	0	0	0
Force	RFT2	C2	Stiff	S3-8	25	0.666667	0.333333	0	0	0
Force	RFT1	C2	Stiff	S3-8	50	0.666667	0.333333	0	0	0
Force	RFT2	C2	Stiff	S3-8	50	0.5	0.333333	0.166667	0	0
Force	RFT1	C2	Stiff	S3-8	75	0.5	0.5	0	0	0
Force	RFT2	C2	Stiff	S3-8	75	0.833333	0.166667	0	0	0
Force	RFT1	C2	Stiff	S3-8	100	0.666667	0.166667	0.166667	0	0
Force	RFT2	C2	Stiff	S3-8	100	0.833333	0.166667	0	0	0
Force	RFT1	Coin	Stiff	S3-8	0	0.333333	0.5	0	0	0.166667
Force	RFT2	Coin	Stiff	S3-8	0	0.333333	0.666667	0	0	0
Force	RFT1	Coin	Stiff	S3-8	25	0.666667	0.166667	0.166667	0	0
Force	RFT2	Coin	Stiff	S3-8	25	0.666667	0.333333	0	0	0
Force	RFT1	Coin	Stiff	S3-8	50	0.666667	0.333333	0	0	0
Force	RFT2	Coin	Stiff	S3-8	50	0.166667	0.833333	0	0	0
Force	RFT1	Coin	Stiff	S3-8	75	0.666667	0.333333	0	0	0
Force	RFT2	Coin	Stiff	S3-8	75	0.833333	0.166667	0	0	0
Force	RFT1	Coin	Stiff	S3-8	100	0	1	0	0	0
Force	RFT2	Coin	Stiff	S3-8	100	0.166667	0.666667	0.166667	0	0
Force	RFT1	C2	Comp	S3-8	0	0.833333	0	0.166667	0	0
Force	RFT2	C2	Comp	S3-8	0	1	0	0	0	0
Force	RFT1	C2	Comp	S3-8	25	0.333333	0.666667	0	0	0
Force	RFT2	C2	Comp	S3-8	25	0.666667	0.333333	0	0	0
Force	RFT1	C2	Comp	S3-8	50	0.5	0.333333	0.166667	0	0
Force	RFT2	C2	Comp	S3-8	50	0.666667	0.333333	0	0	0
Force	RFT1	C2	Comp	S3-8	75	0.833333	0.166667	0	0	0
Force	RFT2	C2	Comp	S3-8	75	0.5	0.5	0	0	0
Force	RFT1	C2	Comp	S3-8	100	1	0	0	0	0
Force	RFT2	C2	Comp	S3-8	100	0.833333	0.166667	0	0	0
Force	RFT1	Coin	Comp	S3-8	0	0.833333	0.166667	0	0	0
Force	RFT2	Coin	Comp	S3-8	0	0.5	0.333333	0	0.166667	0
Force	RFT1	Coin	Comp	S3-8	25	0.833333	0.166667	0	0	0
Force	RFT2	Coin	Comp	S3-8	25	0.333333	0.333333	0.166667	0.166667	0
Force	RFT1	Coin	Comp	S3-8	50	0.833333	0.166667	0	0	0
Force	RFT2	Coin	Comp	S3-8	50	0.666667	0.166667	0.166667	0	0
Force	RFT1	Coin	Comp	S3-8	75	0.833333	0.166667	0	0	0
Force	RFT2	Coin	Comp	S3-8	75	0.666667	0	0.166667	0.166667	0
Force	RFT1	Coin	Comp	S3-8	100	0.833333	0.166667	0	0	0
Force	RFT2	Coin	Comp	S3-8	100	0.833333	0.166667	0	0	0
Force	RFT1	C2	Stiff	S3-9	0	1	0	0	0	0
Force	RFT2	C2	Stiff	S3-9	0	1	0	0	0	0
Force	RFT1	C2	Stiff	S3-9	25	0.833333	0.166667	0	0	0
Force	RFT2	C2	Stiff	S3-9	25	1	0	0	0	0
Force	RFT1	C2	Stiff	S3-9	50	0.5	0.5	0	0	0
Force	RFT2	C2	Stiff	S3-9	50	0.333333	0.666667	0	0	0
Force	RFT1	C2	Stiff	S3-9	75	0.5	0.5	0	0	0
Force	RFT2	C2	Stiff	S3-9	75	0.666667	0.333333	0	0	0
Force	RFT1	C2	Stiff	S3-9	100	0.833333	0.166667	0	0	0
Force	RFT2	C2	Stiff	S3-9	100	0.833333	0.166667	0	0	0
Force	RFT1	Coin	Stiff	S3-9	0	1	0	0	0	0
Force	RFT2	Coin	Stiff	S3-9	0	1	0	0	0	0
Force	RFT1	Coin	Stiff	S3-9	25	0.666667	0.333333	0	0	0
Force	RFT2	Coin	Stiff	S3-9	25	1	0	0	0	0
Force	RFT1	Coin	Stiff	S3-9	50	0.5	0.5	0	0	0
Force	RFT2	Coin	Stiff	S3-9	50	1	0	0	0	0
Force	RFT1	Coin	Stiff	S3-9	75	0.5	0.5	0	0	0
Force	RFT2	Coin	Stiff	S3-9	75	0.5	0.5	0	0	0
Force	RFT1	Coin	Stiff	S3-9	100	0.5	0.5	0	0	0
Force	RFT2	Coin	Stiff	S3-9	100	0.5	0.5	0	0	0
Force	RFT1	C2	Comp	S3-9	0	1	0	0	0	0
Force	RFT2	C2	Comp	S3-9	0	1	0	0	0	0
Force	RFT1	C2	Comp	S3-9	25	1	0	0	0	0
Force	RFT2	C2	Comp	S3-9	25	1	0	0	0	0
Force	RFT1	C2	Comp	S3-9	50	0.666667	0.333333	0	0	0
Force	RFT2	C2	Comp	S3-9	50	0.166667	0.833333	0	0	0
Force	RFT1	C2	Comp	S3-9	75	0.333333	0.666667	0	0	0
Force	RFT2	C2	Comp	S3-9	75	0.166667	0.666667	0.166667	0	0
Force	RFT1	C2	Comp	S3-9	100	0.333333	0.5	0.166667	0	0
Force	RFT2	C2	Comp	S3-9	100	0.5	0.5	0	0	0
Force	RFT1	Coin	Comp	S3-9	0	1	0	0	0	0
Force	RFT2	Coin	Comp	S3-9	0	1	0	0	0	0
Force	RFT1	Coin	Comp	S3-9	25	0.5	0.5	0	0	0
Force	RFT2	Coin	Comp	S3-9	25	0.666667	0.333333	0	0	0
Force	RFT1	Coin	Comp	S3-9	50	0.666667	0.333333	0	0	0
Force	RFT2	Coin	Comp	S3-9	50	0.833333	0.166667	0	0	0
Force	RFT1	Coin	Comp	S3-9	75	0.5	0.5	0	0	0
Force	RFT2	Coin	Comp	S3-9	75	0.5	0.5	0	0	0
Force	RFT1	Coin	Comp	S3-9	100	1	0	0	0	0
Force	RFT2	Coin	Comp	S3-9	100	0.833333	0.166667	0	0	0

## Sheet: H3-MyoControl_Compliance
Feedback Variable	VSS Configuration	Interface Block	Feedback Condition	Subject	Target	Reach	Error	Error_Adj	Abs_Err	Task_Duration
Force	C2	Stiff	V/nT	S3-1	25	30.6	5.60003	0.600034	0.600034	18.7788
Force	C2	Stiff	V/nT	S3-1	100	99.4812	-0.518821	0	0	13.2291
Force	C2	Stiff	V/nT	S3-1	0	0	0	0	0	2.34349
Force	C2	Stiff	V/nT	S3-1	50	45.4937	-4.50627	0	0	10.7613
Force	C2	Stiff	V/nT	S3-1	75	74.8446	-0.155387	0	0	13.783
Force	C2	Stiff	V/nT	S3-1	0	0	0	0	0	2.09789
Force	C2	Stiff	V/nT	S3-1	100	103.41	3.41014	0	0	9.14295
Force	C2	Stiff	V/nT	S3-1	75	70.6221	-4.37786	0	0	11.7364
Force	C2	Stiff	V/nT	S3-1	50	50.086	0.085983	0	0	9.49427
Force	C2	Stiff	V/nT	S3-1	0	0	0	0	0	2.12995
Force	C2	Stiff	V/nT	S3-1	100	103.966	3.96599	0	0	21.4481
Force	C2	Stiff	V/nT	S3-1	25	37.1883	12.1883	7.18833	7.18833	21.7586
Force	C2	Stiff	V/nT	S3-1	50	65.7621	15.7621	10.7621	10.7621	2.96847
Force	C2	Stiff	V/nT	S3-1	0	0	0	0	0	2.12779
Force	C2	Stiff	V/nT	S3-1	75	76.7178	1.71777	0	0	16.7986
Force	C2	Stiff	V/nT	S3-1	0	0	0	0	0	1.88822
Force	C2	Stiff	V/nT	S3-1	50	48.0153	-1.98474	0	0	10.962
Force	C2	Stiff	V/nT	S3-1	25	24.4485	-0.551504	0	0	16.2968
Force	C2	Stiff	V/nT	S3-1	0	0.0116422	0.0116422	0	0	1.77466
Force	C2	Stiff	V/nT	S3-1	50	47.2395	-2.76051	0	0	16.2649
Force	C2	Stiff	V/nT	S3-1	75	79.8133	4.81331	0	0	49.2933
Force	C2	Stiff	V/nT	S3-1	25	29.3393	4.33929	0	0	1.93041
Force	C2	Stiff	V/nT	S3-1	75	75.2735	0.273527	0	0	2.22276
Force	C2	Stiff	V/nT	S3-1	100	105.732	5.73237	0.732368	0.732368	9.92869
Force	C2	Stiff	V/nT	S3-1	75	67.6109	-7.38909	-2.38909	2.38909	30.104
Force	C2	Stiff	V/nT	S3-1	100	104.42	4.41998	0	0	1.67334
Force	C2	Stiff	V/nT	S3-1	25	32.8611	7.86113	2.86113	2.86113	8.94853
Force	C2	Stiff	V/nT	S3-1	100	105.397	5.397	0.397001	0.397001	3.19318
Force	C2	Stiff	V/nT	S3-1	50	50.937	0.937042	0	0	10.9118
Force	C2	Stiff	V/nT	S3-1	25	34.4207	9.42072	4.42072	4.42072	15.1272
Force	C2	Stiff	nV/T	S3-1	50	48.1826	-1.81739	0	0	27.2359
Force	C2	Stiff	nV/T	S3-1	100	120.319	20.3186	15.3186	15.3186	3.87936
Force	C2	Stiff	nV/T	S3-1	0	0	0	0	0	3.42392
Force	C2	Stiff	nV/T	S3-1	25	7.50737	-17.4926	-12.4926	12.4926	16.5469
Force	C2	Stiff	nV/T	S3-1	100	120.422	20.4225	15.4225	15.4225	3.02051
Force	C2	Stiff	nV/T	S3-1	0	0	0	0	0	2.21744
Force	C2	Stiff	nV/T	S3-1	50	58.2291	8.2291	3.2291	3.2291	9.35741
Force	C2	Stiff	nV/T	S3-1	75	72.3134	-2.68656	0	0	22.8089
Force	C2	Stiff	nV/T	S3-1	50	0	-50	-45	45	4.61571
Force	C2	Stiff	nV/T	S3-1	75	14.8388	-60.1612	-55.1612	55.1612	15.8264
Force	C2	Stiff	nV/T	S3-1	100	125.342	25.3422	20.3422	20.3422	2.486
Force	C2	Stiff	nV/T	S3-1	75	121.767	46.7674	41.7674	41.7674	13.0097
Force	C2	Stiff	nV/T	S3-1	100	120.383	20.3831	15.3831	15.3831	2.6643
Force	C2	Stiff	nV/T	S3-1	25	0	-25	-20	20	17.2228
Force	C2	Stiff	nV/T	S3-1	75	83.7878	8.78776	3.78776	3.78776	6.2078
Force	C2	Stiff	nV/T	S3-1	25	0	-25	-20	20	18.9193
Force	C2	Stiff	nV/T	S3-1	0	0	0	0	0	3.57751
Force	C2	Stiff	nV/T	S3-1	75	93.6206	18.6206	13.6206	13.6206	9.75867
Force	C2	Stiff	nV/T	S3-1	25	0	-25	-20	20	5.18607
Force	C2	Stiff	nV/T	S3-1	0	0	0	0	0	3.86416
Force	C2	Stiff	nV/T	S3-1	25	0	-25	-20	20	9.40805
Force	C2	Stiff	nV/T	S3-1	100	120.56	20.5602	15.5602	15.5602	2.36449
Force	C2	Stiff	nV/T	S3-1	50	38.2341	-11.7659	-6.76592	6.76592	29.3778
Force	C2	Stiff	nV/T	S3-1	25	40.4892	15.4892	10.4892	10.4892	24.4412
Force	C2	Stiff	nV/T	S3-1	0	0	0	0	0	2.49467
Force	C2	Stiff	nV/T	S3-1	50	40.2608	-9.73915	-4.73915	4.73915	39.511
Force	C2	Stiff	nV/T	S3-1	100	111.486	11.4857	6.48566	6.48566	2.36239
Force	C2	Stiff	nV/T	S3-1	0	0	0	0	0	2.71212
Force	C2	Stiff	nV/T	S3-1	75	58.5172	-16.4828	-11.4828	11.4828	36.9618
Force	C2	Stiff	nV/T	S3-1	50	90.6235	40.6235	35.6235	35.6235	32.0442
Force	C2	Stiff	V/T	S3-1	50	47.2481	-2.75194	0	0	19.3695
Force	C2	Stiff	V/T	S3-1	100	94.7077	-5.29232	-0.292324	0.292324	3.33062
Force	C2	Stiff	V/T	S3-1	75	70.3322	-4.66779	0	0	14.4462
Force	C2	Stiff	V/T	S3-1	25	24.2939	-0.706083	0	0	7.43156
Force	C2	Stiff	V/T	S3-1	0	0	0	0	0	2.30336
Force	C2	Stiff	V/T	S3-1	50	49.2945	-0.705532	0	0	5.90382
Force	C2	Stiff	V/T	S3-1	25	25.4649	0.464905	0	0	7.99348
Force	C2	Stiff	V/T	S3-1	100	95.6127	-4.38726	0	0	20.5518
Force	C2	Stiff	V/T	S3-1	50	49.3421	-0.657886	0	0	13.9857
Force	C2	Stiff	V/T	S3-1	25	29.619	4.61896	0	0	12.4945
Force	C2	Stiff	V/T	S3-1	75	72.8786	-2.12138	0	0	3.30367
Force	C2	Stiff	V/T	S3-1	100	103.024	3.0242	0	0	6.21671
Force	C2	Stiff	V/T	S3-1	0	0	0	0	0	3.42291
Force	C2	Stiff	V/T	S3-1	100	100.855	0.854906	0	0	4.82339
Force	C2	Stiff	V/T	S3-1	50	48.2284	-1.77164	0	0	17.3293
Force	C2	Stiff	V/T	S3-1	25	34.2736	9.27363	4.27363	4.27363	5.99913
Force	C2	Stiff	V/T	S3-1	0	0.00153861	0.00153861	0	0	1.78645
Force	C2	Stiff	V/T	S3-1	100	106.701	6.70057	1.70057	1.70057	9.91789
Force	C2	Stiff	V/T	S3-1	0	0	0	0	0	2.84808
Force	C2	Stiff	V/T	S3-1	50	46.1693	-3.83067	0	0	7.6173
Force	C2	Stiff	V/T	S3-1	0	0	0	0	0	2.12813
Force	C2	Stiff	V/T	S3-1	75	72.9959	-2.00414	0	0	13.5442
Force	C2	Stiff	V/T	S3-1	0	0	0	0	0	2.22275
Force	C2	Stiff	V/T	S3-1	75	71.0258	-3.97423	0	0	17.1286
Force	C2	Stiff	V/T	S3-1	25	22.748	-2.25203	0	0	3.20623
Force	C2	Stiff	V/T	S3-1	75	70.7566	-4.24339	0	0	3.92062
Force	C2	Stiff	V/T	S3-1	50	50.9315	0.931452	0	0	13.0796
Force	C2	Stiff	V/T	S3-1	100	96.7967	-3.20335	0	0	7.85505
Force	C2	Stiff	V/T	S3-1	25	24.392	-0.607971	0	0	7.25012
Force	C2	Stiff	V/T	S3-1	75	77.0586	2.05858	0	0	1.9753
Force	Coin	Stiff	V/nT	S3-1	25	33.5612	8.56116	3.56116	3.56116	26.4996
Force	Coin	Stiff	V/nT	S3-1	75	74.7035	-0.296522	0	0	8.35164
Force	Coin	Stiff	V/nT	S3-1	100	105.438	5.43838	0.43838	0.43838	21.5668
Force	Coin	Stiff	V/nT	S3-1	50	52.3603	2.36031	0	0	20.3138
Force	Coin	Stiff	V/nT	S3-1	25	21.3165	-3.68353	0	0	5.23971
Force	Coin	Stiff	V/nT	S3-1	75	82.1486	7.14863	2.14863	2.14863	10.1538
Force	Coin	Stiff	V/nT	S3-1	0	0	0	0	0	2.1505
Force	Coin	Stiff	V/nT	S3-1	75	78.3646	3.36461	0	0	31.9128
Force	Coin	Stiff	V/nT	S3-1	100	100.142	0.141557	0	0	2.30235
Force	Coin	Stiff	V/nT	S3-1	50	53.4134	3.4134	0	0	4.72105
Force	Coin	Stiff	V/nT	S3-1	0	53.4555	53.4555	48.4555	48.4555	0.095297
Force	Coin	Stiff	V/nT	S3-1	50	55.5224	5.52238	0.522378	0.522378	7.51097
Force	Coin	Stiff	V/nT	S3-1	0	0	0	0	0	2.4271
Force	Coin	Stiff	V/nT	S3-1	25	20.4875	-4.51255	0	0	7.37517
Force	Coin	Stiff	V/nT	S3-1	50	71.6447	21.6447	16.6447	16.6447	23.7277
Force	Coin	Stiff	V/nT	S3-1	100	99.0564	-0.943608	0	0	2.4478
Force	Coin	Stiff	V/nT	S3-1	0	0	0	0	0	1.82382
Force	Coin	Stiff	V/nT	S3-1	75	74.2908	-0.709215	0	0	12.6955
Force	Coin	Stiff	V/nT	S3-1	25	23.3173	-1.6827	0	0	2.21013
Force	Coin	Stiff	V/nT	S3-1	75	82.761	7.76099	2.76099	2.76099	8.10276
Force	Coin	Stiff	V/nT	S3-1	100	105.82	5.81989	0.819887	0.819887	2.13581
Force	Coin	Stiff	V/nT	S3-1	0	0	0	0	0	1.71146
Force	Coin	Stiff	V/nT	S3-1	75	81.2338	6.23381	1.23381	1.23381	10.6882
Force	Coin	Stiff	V/nT	S3-1	100	105.917	5.91651	0.916506	0.916506	1.82475
Force	Coin	Stiff	V/nT	S3-1	0	0	0	0	0	1.71949
Force	Coin	Stiff	V/nT	S3-1	50	50.6355	0.635542	0	0	10.5758
Force	Coin	Stiff	V/nT	S3-1	25	37.6841	12.6841	7.68409	7.68409	18.9123
Force	Coin	Stiff	V/nT	S3-1	100	96.4906	-3.50942	0	0	2.42261
Force	Coin	Stiff	V/nT	S3-1	50	51.1556	1.15563	0	0	5.37817
Force	Coin	Stiff	V/nT	S3-1	25	26.6237	1.62372	0	0	3.9205
Force	Coin	Stiff	nV/T	S3-1	25	11.5778	-13.4222	-8.42215	8.42215	11.9285
Force	Coin	Stiff	nV/T	S3-1	75	101.621	26.6206	21.6206	21.6206	4.54362
Force	Coin	Stiff	nV/T	S3-1	100	100.545	0.544845	0	0	1.83171
Force	Coin	Stiff	nV/T	S3-1	50	76.4117	26.4117	21.4117	21.4117	13.8495
Force	Coin	Stiff	nV/T	S3-1	0	0	0	0	0	1.95224
Force	Coin	Stiff	nV/T	S3-1	100	101.555	1.55539	0	0	2.58291
Force	Coin	Stiff	nV/T	S3-1	25	0	-25	-20	20	3.63861
Force	Coin	Stiff	nV/T	S3-1	100	105.65	5.64963	0.649629	0.649629	2.7277
Force	Coin	Stiff	nV/T	S3-1	50	35.6863	-14.3137	-9.31367	9.31367	4.2977
Force	Coin	Stiff	nV/T	S3-1	0	0	0	0	0	2.71383
Force	Coin	Stiff	nV/T	S3-1	25	12.6884	-12.3116	-7.31157	7.31157	27.9339
Force	Coin	Stiff	nV/T	S3-1	50	35.9729	-14.0271	-9.0271	9.0271	20.1754
Force	Coin	Stiff	nV/T	S3-1	0	0	0	0	0	3.17019
Force	Coin	Stiff	nV/T	S3-1	75	104.095	29.0952	24.0952	24.0952	6.2579
Force	Coin	Stiff	nV/T	S3-1	50	44.5272	-5.47283	-0.472827	0.472827	4.92269
Force	Coin	Stiff	nV/T	S3-1	25	0	-25	-20	20	2.3134
Force	Coin	Stiff	nV/T	S3-1	75	55.8213	-19.1787	-14.1787	14.1787	10.1541
Force	Coin	Stiff	nV/T	S3-1	100	88.6015	-11.3985	-6.39849	6.39849	3.23183
Force	Coin	Stiff	nV/T	S3-1	50	73.1784	23.1784	18.1784	18.1784	10.5516
Force	Coin	Stiff	nV/T	S3-1	100	104.289	4.28933	0	0	2.20695
Force	Coin	Stiff	nV/T	S3-1	75	71.4445	-3.55548	0	0	15.9759
Force	Coin	Stiff	nV/T	S3-1	0	0	0	0	0	3.12799
Force	Coin	Stiff	nV/T	S3-1	75	98.231	23.231	18.231	18.231	8.19521
Force	Coin	Stiff	nV/T	S3-1	25	0	-25	-20	20	9.70787
Force	Coin	Stiff	nV/T	S3-1	0	0	0	0	0	5.61827
Force	Coin	Stiff	nV/T	S3-1	75	94.5472	19.5472	14.5472	14.5472	5.8072
Force	Coin	Stiff	nV/T	S3-1	100	105.155	5.15522	0.155222	0.155222	1.91919
Force	Coin	Stiff	nV/T	S3-1	0	0	0	0	0	2.08961
Force	Coin	Stiff	nV/T	S3-1	50	38.1641	-11.8359	-6.83587	6.83587	7.77476
Force	Coin	Stiff	nV/T	S3-1	25	13.6313	-11.3687	-6.36867	6.36867	2.6966
Force	Coin	Stiff	V/T	S3-1	25	26.9429	1.94286	0	0	6.96447
Force	Coin	Stiff	V/T	S3-1	100	105.765	5.76532	0.765323	0.765323	7.2259
Force	Coin	Stiff	V/T	S3-1	25	29.5381	4.53812	0	0	7.81592
Force	Coin	Stiff	V/T	S3-1	50	46.6867	-3.31328	0	0	3.08901
Force	Coin	Stiff	V/T	S3-1	25	32.1028	7.10283	2.10283	2.10283	3.94544
Force	Coin	Stiff	V/T	S3-1	0	0	0	0	0	1.99043
Force	Coin	Stiff	V/T	S3-1	100	96.3777	-3.62227	0	0	3.0891
Force	Coin	Stiff	V/T	S3-1	75	76.3931	1.39307	0	0	6.50053
Force	Coin	Stiff	V/T	S3-1	100	107.599	7.59895	2.59895	2.59895	7.68257
Force	Coin	Stiff	V/T	S3-1	75	70.3476	-4.65244	0	0	9.14297
Force	Coin	Stiff	V/T	S3-1	50	54.8182	4.81819	0	0	5.8326
Force	Coin	Stiff	V/T	S3-1	0	0	0	0	0	1.78561
Force	Coin	Stiff	V/T	S3-1	25	15.9807	-9.0193	-4.0193	4.0193	13.4701
Force	Coin	Stiff	V/T	S3-1	0	0	0	0	0	1.41795
Force	Coin	Stiff	V/T	S3-1	100	96.0428	-3.9572	0	0	2.16783
Force	Coin	Stiff	V/T	S3-1	0	0	0	0	0	1.63189
Force	Coin	Stiff	V/T	S3-1	50	45.3145	-4.68546	0	0	5.89612
Force	Coin	Stiff	V/T	S3-1	75	75.8086	0.808562	0	0	6.52649
Force	Coin	Stiff	V/T	S3-1	50	48.6842	-1.31578	0	0	5.21465
Force	Coin	Stiff	V/T	S3-1	75	73.7904	-1.20961	0	0	10.4884
Force	Coin	Stiff	V/T	S3-1	100	103.261	3.26113	0	0	1.66531
Force	Coin	Stiff	V/T	S3-1	50	48.8597	-1.14028	0	0	5.55974
Force	Coin	Stiff	V/T	S3-1	75	76.8107	1.81073	0	0	1.78467
Force	Coin	Stiff	V/T	S3-1	25	29.0432	4.04319	0	0	3.68777
Force	Coin	Stiff	V/T	S3-1	50	54.0207	4.02075	0	0	2.28132
Force	Coin	Stiff	V/T	S3-1	0	0	0	0	0	1.86892
Force	Coin	Stiff	V/T	S3-1	75	71.2421	-3.75794	0	0	3.29885
Force	Coin	Stiff	V/T	S3-1	25	30.293	5.29298	0.292975	0.292975	5.91856
Force	Coin	Stiff	V/T	S3-1	0	0	0	0	0	1.58316
Force	Coin	Stiff	V/T	S3-1	100	95.5213	-4.47867	0	0	2.26509
Force	C2	Comp	V/nT	S3-1	100	100.595	0.595283	0	0	3.23512
Force	C2	Comp	V/nT	S3-1	0	0	0	0	0	1.55303
Force	C2	Comp	V/nT	S3-1	100	104.267	4.26715	0	0	2.17486
Force	C2	Comp	V/nT	S3-1	75	83.6443	8.64427	3.64427	3.64427	15.5447
Force	C2	Comp	V/nT	S3-1	25	20.4109	-4.58912	0	0	3.60062
Force	C2	Comp	V/nT	S3-1	0	0	0	0	0	1.60691
Force	C2	Comp	V/nT	S3-1	100	100.646	0.646236	0	0	2.51101
Force	C2	Comp	V/nT	S3-1	0	0	0	0	0	1.60232
Force	C2	Comp	V/nT	S3-1	50	66.4396	16.4396	11.4396	11.4396	10.4451
Force	C2	Comp	V/nT	S3-1	75	78.8079	3.80791	0	0	3.12296
Force	C2	Comp	V/nT	S3-1	0	0	0	0	0	1.78068
Force	C2	Comp	V/nT	S3-1	75	76.9117	1.91167	0	0	9.70717
Force	C2	Comp	V/nT	S3-1	25	19.6785	-5.32151	-0.321508	0.321508	5.53345
Force	C2	Comp	V/nT	S3-1	100	96.6338	-3.36615	0	0	2.44781
Force	C2	Comp	V/nT	S3-1	50	58.9924	8.99237	3.99237	3.99237	13.3927
Force	C2	Comp	V/nT	S3-1	75	75.607	0.607026	0	0	6.8639
Force	C2	Comp	V/nT	S3-1	25	35.931	10.931	5.93099	5.93099	8.84722
Force	C2	Comp	V/nT	S3-1	100	104.081	4.08111	0	0	10.7864
Force	C2	Comp	V/nT	S3-1	75	60.9695	-14.0305	-9.03055	9.03055	4.9237
Force	C2	Comp	V/nT	S3-1	25	23.1121	-1.8879	0	0	4.03488
Force	C2	Comp	V/nT	S3-1	50	63.4023	13.4023	8.40229	8.40229	40.0662
Force	C2	Comp	V/nT	S3-1	25	38.5653	13.5653	8.56533	8.56533	12.1198
Force	C2	Comp	V/nT	S3-1	50	50.8589	0.858878	0	0	16.8874
Force	C2	Comp	V/nT	S3-1	0	0	0	0	0	3.44799
Force	C2	Comp	V/nT	S3-1	50	47.3369	-2.66308	0	0	9.43911
Force	C2	Comp	V/nT	S3-1	75	82.0322	7.03222	2.03222	2.03222	4.46431
Force	C2	Comp	V/nT	S3-1	50	54.9265	4.92655	0	0	19.5984
Force	C2	Comp	V/nT	S3-1	100	105.841	5.84117	0.841169	0.841169	2.83314
Force	C2	Comp	V/nT	S3-1	0	0	0	0	0	1.89629
Force	C2	Comp	V/nT	S3-1	25	24.9326	-0.0673704	0	0	9.90325
Force	C2	Comp	nV/T	S3-1	100	105.912	5.91163	0.911626	0.911626	3.82492
Force	C2	Comp	nV/T	S3-1	50	116.612	66.6119	61.6119	61.6119	10.2096
Force	C2	Comp	nV/T	S3-1	100	115.265	15.2653	10.2653	10.2653	1.77365
Force	C2	Comp	nV/T	S3-1	75	89.758	14.758	9.75797	9.75797	18.5211
Force	C2	Comp	nV/T	S3-1	50	14.7325	-35.2675	-30.2675	30.2675	13.6545
Force	C2	Comp	nV/T	S3-1	25	0.669953	-24.33	-19.33	19.33	10.8584
Force	C2	Comp	nV/T	S3-1	0	0	0	0	0	1.94948
Force	C2	Comp	nV/T	S3-1	25	9.13034	-15.8697	-10.8697	10.8697	12.3443
Force	C2	Comp	nV/T	S3-1	0	0	0	0	0	2.42449
Force	C2	Comp	nV/T	S3-1	50	88.3321	38.3321	33.3321	33.3321	12.9938
Force	C2	Comp	nV/T	S3-1	75	80.6478	5.64783	0.647829	0.647829	22.6171
Force	C2	Comp	nV/T	S3-1	0	0	0	0	0	2.03746
Force	C2	Comp	nV/T	S3-1	25	0	-25	-20	20	37.7365
Force	C2	Comp	nV/T	S3-1	0	0	0	0	0	2.84899
Force	C2	Comp	nV/T	S3-1	75	63.0092	-11.9908	-6.9908	6.9908	33.3517
Force	C2	Comp	nV/T	S3-1	100	93.5957	-6.40425	-1.40425	1.40425	3.89619
Force	C2	Comp	nV/T	S3-1	25	71.9907	46.9907	41.9907	41.9907	20.8785
Force	C2	Comp	nV/T	S3-1	50	37.2976	-12.7024	-7.70244	7.70244	10.048
Force	C2	Comp	nV/T	S3-1	25	38.2806	13.2806	8.28056	8.28056	3.48714
Force	C2	Comp	nV/T	S3-1	100	105.735	5.73499	0.734992	0.734992	1.86495
Force	C2	Comp	nV/T	S3-1	50	18.1389	-31.8611	-26.8611	26.8611	9.0436
Force	C2	Comp	nV/T	S3-1	100	105.357	5.35691	0.35691	0.35691	2.07586
Force	C2	Comp	nV/T	S3-1	25	24.8235	-0.17649	0	0	3.17613
Force	C2	Comp	nV/T	S3-1	75	87.3685	12.3685	7.36853	7.36853	3.60972
Force	C2	Comp	nV/T	S3-1	0	0	0	0	0	2.79872
Force	C2	Comp	nV/T	S3-1	75	103.96	28.96	23.96	23.96	22.8137
Force	C2	Comp	nV/T	S3-1	0	0	0	0	0	3.43558
Force	C2	Comp	nV/T	S3-1	50	0	-50	-45	45	25.6152
Force	C2	Comp	nV/T	S3-1	100	105.399	5.39909	0.399092	0.399092	2.87117
Force	C2	Comp	nV/T	S3-1	75	67.7944	-7.20557	-2.20557	2.20557	4.58454
Force	C2	Comp	V/T	S3-1	75	76.0614	1.06139	0	0	21.7855
Force	C2	Comp	V/T	S3-1	0	0	0	0	0	1.63948
Force	C2	Comp	V/T	S3-1	75	77.1982	2.19818	0	0	8.40669
Force	C2	Comp	V/T	S3-1	25	27.3535	2.35346	0	0	3.13497
Force	C2	Comp	V/T	S3-1	75	82.9587	7.95873	2.95873	2.95873	5.71744
Force	C2	Comp	V/T	S3-1	100	99.9661	-0.0338727	0	0	1.50855
Force	C2	Comp	V/T	S3-1	50	57.0567	7.05672	2.05672	2.05672	4.63066
Force	C2	Comp	V/T	S3-1	100	103.677	3.6773	0	0	2.96847
Force	C2	Comp	V/T	S3-1	25	30.5335	5.53346	0.533458	0.533458	6.21682
Force	C2	Comp	V/T	S3-1	0	0	0	0	0	1.79071
Force	C2	Comp	V/T	S3-1	50	48.7087	-1.29126	0	0	17.9997
Force	C2	Comp	V/T	S3-1	25	28.3141	3.31413	0	0	4.90436
Force	C2	Comp	V/T	S3-1	0	0	0	0	0	1.82601
Force	C2	Comp	V/T	S3-1	100	105.174	5.17358	0.173582	0.173582	2.96529
Force	C2	Comp	V/T	S3-1	0	0	0	0	0	1.98552
Force	C2	Comp	V/T	S3-1	100	106.375	6.37546	1.37546	1.37546	5.31176
Force	C2	Comp	V/T	S3-1	50	55.8744	5.87441	0.874407	0.874407	5.57588
Force	C2	Comp	V/T	S3-1	25	25.3509	0.350932	0	0	2.34336
Force	C2	Comp	V/T	S3-1	50	55.7916	5.7916	0.7916	0.7916	11.6973
Force	C2	Comp	V/T	S3-1	75	79.6269	4.62692	0	0	6.30411
Force	C2	Comp	V/T	S3-1	100	96.794	-3.20596	0	0	9.43008
Force	C2	Comp	V/T	S3-1	75	72.7019	-2.29806	0	0	10.2979
Force	C2	Comp	V/T	S3-1	100	100.359	0.359097	0	0	6.8338
Force	C2	Comp	V/T	S3-1	50	50.3888	0.388815	0	0	4.70101
Force	C2	Comp	V/T	S3-1	0	0	0	0	0	1.6091
Force	C2	Comp	V/T	S3-1	25	27.3532	2.35323	0	0	6.02524
Force	C2	Comp	V/T	S3-1	75	70.7007	-4.29933	0	0	8.87832
Force	C2	Comp	V/T	S3-1	25	36.7106	11.7106	6.71064	6.71064	15.5606
Force	C2	Comp	V/T	S3-1	0	0	0	0	0	1.3764
Force	C2	Comp	V/T	S3-1	50	63.2786	13.2786	8.27857	8.27857	14.3027
Force	Coin	Comp	V/nT	S3-1	25	23.7742	-1.22582	0	0	22.532
Force	Coin	Comp	V/nT	S3-1	100	104.734	4.73438	0	0	2.2648
Force	Coin	Comp	V/nT	S3-1	75	72.3008	-2.69917	0	0	4.36634
Force	Coin	Comp	V/nT	S3-1	50	46.5825	-3.41751	0	0	8.41807
Force	Coin	Comp	V/nT	S3-1	75	79.6051	4.60511	0	0	7.06363
Force	Coin	Comp	V/nT	S3-1	0	0	0	0	0	1.61383
Force	Coin	Comp	V/nT	S3-1	50	52.7646	2.76462	0	0	35.8815
Force	Coin	Comp	V/nT	S3-1	75	76.448	1.44802	0	0	4.60062
Force	Coin	Comp	V/nT	S3-1	50	53.9116	3.91155	0	0	1.19211
Force	Coin	Comp	V/nT	S3-1	25	22.8418	-2.15817	0	0	1.55866
Force	Coin	Comp	V/nT	S3-1	0	0	0	0	0	1.61513
Force	Coin	Comp	V/nT	S3-1	100	106.432	6.43233	1.43233	1.43233	13.6255
Force	Coin	Comp	V/nT	S3-1	25	22.6898	-2.31019	0	0	12.1197
Force	Coin	Comp	V/nT	S3-1	50	48.6553	-1.34465	0	0	3.98481
Force	Coin	Comp	V/nT	S3-1	75	86.1665	11.1665	6.16655	6.16655	18.5681
Force	Coin	Comp	V/nT	S3-1	0	0	0	0	0	1.63922
Force	Coin	Comp	V/nT	S3-1	75	75.6068	0.606793	0	0	6.50483
Force	Coin	Comp	V/nT	S3-1	100	101.255	1.25517	0	0	2.58316
Force	Coin	Comp	V/nT	S3-1	75	73.4226	-1.57737	0	0	9.6859
Force	Coin	Comp	V/nT	S3-1	50	41.8478	-8.15224	-3.15224	3.15224	17.6814
Force	Coin	Comp	V/nT	S3-1	0	0	0	0	0	1.6001
Force	Coin	Comp	V/nT	S3-1	25	22.7388	-2.26124	0	0	17.2229
Force	Coin	Comp	V/nT	S3-1	0	0	0	0	0	1.40047
Force	Coin	Comp	V/nT	S3-1	25	20.5242	-4.47578	0	0	9.74524
Force	Coin	Comp	V/nT	S3-1	100	108.194	8.19382	3.19382	3.19382	4.69691
Force	Coin	Comp	V/nT	S3-1	0	0	0	0	0	1.86197
Force	Coin	Comp	V/nT	S3-1	100	109.131	9.13085	4.13085	4.13085	9.17727
Force	Coin	Comp	V/nT	S3-1	25	21.8337	-3.16629	0	0	5.44625
Force	Coin	Comp	V/nT	S3-1	50	45.2542	-4.74579	0	0	5.40134
Force	Coin	Comp	V/nT	S3-1	100	101.841	1.84103	0	0	1.81468
Force	Coin	Comp	nV/T	S3-1	25	42.8253	17.8253	12.8253	12.8253	18.8337
Force	Coin	Comp	nV/T	S3-1	100	104.653	4.65275	0	0	1.91086
Force	Coin	Comp	nV/T	S3-1	50	78.1988	28.1988	23.1988	23.1988	9.09803
Force	Coin	Comp	nV/T	S3-1	25	41.5204	16.5204	11.5204	11.5204	3.62253
Force	Coin	Comp	nV/T	S3-1	0	0	0	0	0	1.52085
Force	Coin	Comp	nV/T	S3-1	100	100.727	0.726845	0	0	2.33646
Force	Coin	Comp	nV/T	S3-1	0	0	0	0	0	2.47799
Force	Coin	Comp	nV/T	S3-1	75	55.428	-19.572	-14.572	14.572	10.274
Force	Coin	Comp	nV/T	S3-1	100	118.138	18.1382	13.1382	13.1382	1.68719
Force	Coin	Comp	nV/T	S3-1	75	97.7698	22.7698	17.7698	17.7698	12.3914
Force	Coin	Comp	nV/T	S3-1	100	122.618	22.6178	17.6178	17.6178	1.09768
Force	Coin	Comp	nV/T	S3-1	50	71.1957	21.1957	16.1957	16.1957	8.00769
Force	Coin	Comp	nV/T	S3-1	25	19.4506	-5.5494	-0.549397	0.549397	8.75994
Force	Coin	Comp	nV/T	S3-1	100	104.709	4.70882	0	0	1.88843
Force	Coin	Comp	nV/T	S3-1	0	0	0	0	0	2.36
Force	Coin	Comp	nV/T	S3-1	25	49.5289	24.5289	19.5289	19.5289	7.34355
Force	Coin	Comp	nV/T	S3-1	75	102.69	27.6897	22.6897	22.6897	3.56034
Force	Coin	Comp	nV/T	S3-1	25	10.6621	-14.3379	-9.33795	9.33795	3.03135
Force	Coin	Comp	nV/T	S3-1	50	59.0486	9.04863	4.04863	4.04863	5.82268
Force	Coin	Comp	nV/T	S3-1	75	87.6448	12.6448	7.64482	7.64482	2.4978
Force	Coin	Comp	nV/T	S3-1	25	5.28197	-19.718	-14.718	14.718	5.34125
Force	Coin	Comp	nV/T	S3-1	0	0	0	0	0	1.23488
Force	Coin	Comp	nV/T	S3-1	50	57.7645	7.76448	2.76448	2.76448	6.25607
Force	Coin	Comp	nV/T	S3-1	0	0	0	0	0	2.42355
Force	Coin	Comp	nV/T	S3-1	75	108.489	33.4891	28.4891	28.4891	5.78343
Force	Coin	Comp	nV/T	S3-1	0	0	0	0	0	3.3358
Force	Coin	Comp	nV/T	S3-1	100	101.373	1.37269	0	0	2.39949
Force	Coin	Comp	nV/T	S3-1	50	55.5421	5.54212	0.542117	0.542117	4.17656
Force	Coin	Comp	nV/T	S3-1	75	95.5556	20.5556	15.5556	15.5556	18.6905
Force	Coin	Comp	nV/T	S3-1	50	70.244	20.244	15.244	15.244	8.56658
Force	Coin	Comp	V/T	S3-1	50	56.7441	6.74408	1.74408	1.74408	16.3036
Force	Coin	Comp	V/T	S3-1	75	89.2347	14.2347	9.23467	9.23467	27.296
Force	Coin	Comp	V/T	S3-1	0	0	0	0	0	2.09468
Force	Coin	Comp	V/T	S3-1	100	100.332	0.332244	0	0	6.4586
Force	Coin	Comp	V/T	S3-1	50	54.4395	4.43952	0	0	27.521
Force	Coin	Comp	V/T	S3-1	0	0	0	0	0	4.22363
Force	Coin	Comp	V/T	S3-1	100	99.8768	-0.123247	0	0	5.83727
Force	Coin	Comp	V/T	S3-1	25	21.0176	-3.98244	0	0	22.0333
Force	Coin	Comp	V/T	S3-1	50	47.6982	-2.30179	0	0	9.42507
Force	Coin	Comp	V/T	S3-1	75	84.8911	9.89113	4.89113	4.89113	4.67791
Force	Coin	Comp	V/T	S3-1	100	103.111	3.111	0	0	5.31195
Force	Coin	Comp	V/T	S3-1	50	53.9	3.90003	0	0	5.31394
Force	Coin	Comp	V/T	S3-1	25	38.4424	13.4424	8.44236	8.44236	24.2724
Force	Coin	Comp	V/T	S3-1	50	69.4592	19.4592	14.4592	14.4592	15.2537
Force	Coin	Comp	V/T	S3-1	0	0	0	0	0	2.08163
Force	Coin	Comp	V/T	S3-1	25	34.6734	9.67337	4.67337	4.67337	8.3277
Force	Coin	Comp	V/T	S3-1	0	0	0	0	0	1.91897
Force	Coin	Comp	V/T	S3-1	75	82.4794	7.47939	2.47939	2.47939	9.1143
Force	Coin	Comp	V/T	S3-1	25	19.1297	-5.87033	-0.870329	0.870329	28.606
Force	Coin	Comp	V/T	S3-1	100	107.026	7.02608	2.02608	2.02608	19.7129
Force	Coin	Comp	V/T	S3-1	25	20.0459	-4.95411	0	0	13.3747
Force	Coin	Comp	V/T	S3-1	75	78.8116	3.81157	0	0	4.83476
Force	Coin	Comp	V/T	S3-1	0	0	0	0	0	3.04758
Force	Coin	Comp	V/T	S3-1	100	117.688	17.6883	12.6883	12.6883	2.74256
Force	Coin	Comp	V/T	S3-1	75	69.6797	-5.32025	-0.320255	0.320255	8.39278
Force	Coin	Comp	V/T	S3-1	25	20.0317	-4.96828	0	0	10.959
Force	Coin	Comp	V/T	S3-1	50	46.1073	-3.8927	0	0	2.88152
Force	Coin	Comp	V/T	S3-1	100	104.862	4.86167	0	0	8.62216
Force	Coin	Comp	V/T	S3-1	0	0	0	0	0	2.36053
Force	Coin	Comp	V/T	S3-1	75	81.4063	6.40633	1.40633	1.40633	19.7199
Force	C2	Stiff	V/nT	S3-10	25	20.5869	-4.41305	0	0	4.89607
Force	C2	Stiff	V/nT	S3-10	100	97.8555	-2.14453	0	0	13.4951
Force	C2	Stiff	V/nT	S3-10	0	-0.0689705	-0.0689705	0	0	2.62943
Force	C2	Stiff	V/nT	S3-10	50	50.9061	0.906085	0	0	19.9025
Force	C2	Stiff	V/nT	S3-10	75	71.5971	-3.40291	0	0	46.4882
Force	C2	Stiff	V/nT	S3-10	0	-0.0894454	-0.0894454	0	0	3.0759
Force	C2	Stiff	V/nT	S3-10	100	105.136	5.13559	0.135586	0.135586	2.38027
Force	C2	Stiff	V/nT	S3-10	75	73.3225	-1.6775	0	0	7.01764
Force	C2	Stiff	V/nT	S3-10	50	52.6932	2.69317	0	0	4.3056
Force	C2	Stiff	V/nT	S3-10	0	-0.0504181	-0.0504181	0	0	3.52123
Force	C2	Stiff	V/nT	S3-10	100	105.707	5.70682	0.706815	0.706815	4.97798
Force	C2	Stiff	V/nT	S3-10	25	26.4773	1.47727	0	0	5.22248
Force	C2	Stiff	V/nT	S3-10	50	50.9601	0.960108	0	0	13.6101
Force	C2	Stiff	V/nT	S3-10	0	-0.0737287	-0.0737287	0	0	3.94625
Force	C2	Stiff	V/nT	S3-10	75	73.2627	-1.73734	0	0	5.17123
Force	C2	Stiff	V/nT	S3-10	0	0.435355	0.435355	0	0	2.50074
Force	C2	Stiff	V/nT	S3-10	50	49.6277	-0.372345	0	0	4.11604
Force	C2	Stiff	V/nT	S3-10	25	23.9928	-1.00721	0	0	9.94719
Force	C2	Stiff	V/nT	S3-10	0	-0.0410939	-0.0410939	0	0	2.42563
Force	C2	Stiff	V/nT	S3-10	50	50.3834	0.383399	0	0	11.3374
Force	C2	Stiff	V/nT	S3-10	75	78.6759	3.67591	0	0	2.60831
Force	C2	Stiff	V/nT	S3-10	25	29.6948	4.69485	0	0	2.08054
Force	C2	Stiff	V/nT	S3-10	75	77.112	2.11203	0	0	39.9515
Force	C2	Stiff	V/nT	S3-10	100	102.174	2.17437	0	0	2.56714
Force	C2	Stiff	V/nT	S3-10	75	78.1806	3.18062	0	0	11.8068
Force	C2	Stiff	V/nT	S3-10	100	106.633	6.63251	1.63251	1.63251	2.9012
Force	C2	Stiff	V/nT	S3-10	25	22.3806	-2.61939	0	0	4.17227
Force	C2	Stiff	V/nT	S3-10	100	105.805	5.80506	0.805056	0.805056	6.48971
Force	C2	Stiff	V/nT	S3-10	50	50.963	0.96304	0	0	7.14274
Force	C2	Stiff	V/nT	S3-10	25	26.2033	1.20331	0	0	3.08727
Force	C2	Stiff	nV/T	S3-10	50	53.7407	3.74075	0	0	7.99519
Force	C2	Stiff	nV/T	S3-10	100	100.992	0.992358	0	0	2.18785
Force	C2	Stiff	nV/T	S3-10	0	7.77362	7.77362	2.77362	2.77362	2.83601
Force	C2	Stiff	nV/T	S3-10	25	80.916	55.916	50.916	50.916	9.76417
Force	C2	Stiff	nV/T	S3-10	100	108.863	8.86288	3.86288	3.86288	2.45707
Force	C2	Stiff	nV/T	S3-10	0	-0.138614	-0.138614	0	0	2.62138
Force	C2	Stiff	nV/T	S3-10	50	65.7483	15.7483	10.7483	10.7483	12.4523
Force	C2	Stiff	nV/T	S3-10	75	80.2739	5.27391	0.273911	0.273911	12.5244
Force	C2	Stiff	nV/T	S3-10	50	44.8189	-5.1811	-0.181102	0.181102	2.12533
Force	C2	Stiff	nV/T	S3-10	75	77.5798	2.57978	0	0	6.73571
Force	C2	Stiff	nV/T	S3-10	100	110.851	10.8513	5.85129	5.85129	3.65061
Force	C2	Stiff	nV/T	S3-10	75	35.9553	-39.0447	-34.0447	34.0447	2.99135
Force	C2	Stiff	nV/T	S3-10	100	113.242	13.2416	8.24156	8.24156	3.78117
Force	C2	Stiff	nV/T	S3-10	25	84.1311	59.1311	54.1311	54.1311	9.43315
Force	C2	Stiff	nV/T	S3-10	75	78.4781	3.47808	0	0	6.34123
Force	C2	Stiff	nV/T	S3-10	25	57.3344	32.3344	27.3344	27.3344	2.78008
Force	C2	Stiff	nV/T	S3-10	0	-0.108671	-0.108671	0	0	2.94819
Force	C2	Stiff	nV/T	S3-10	75	81.1144	6.11444	1.11444	1.11444	2.75469
Force	C2	Stiff	nV/T	S3-10	25	70.5673	45.5673	40.5673	40.5673	3.4441
Force	C2	Stiff	nV/T	S3-10	0	-0.109584	-0.109584	0	0	2.25019
Force	C2	Stiff	nV/T	S3-10	25	47.4733	22.4733	17.4733	17.4733	5.68099
Force	C2	Stiff	nV/T	S3-10	100	105.649	5.64948	0.649476	0.649476	2.70483
Force	C2	Stiff	nV/T	S3-10	50	45.8838	-4.11617	0	0	3.18421
Force	C2	Stiff	nV/T	S3-10	25	21.0786	-3.92137	0	0	7.31701
Force	C2	Stiff	nV/T	S3-10	0	-0.220609	-0.220609	0	0	2.38101
Force	C2	Stiff	nV/T	S3-10	50	68.7502	18.7502	13.7502	13.7502	4.30045
Force	C2	Stiff	nV/T	S3-10	100	106.096	6.09646	1.09646	1.09646	2.34854
Force	C2	Stiff	nV/T	S3-10	0	-0.10968	-0.10968	0	0	2.40587
Force	C2	Stiff	nV/T	S3-10	75	77.732	2.73205	0	0	6.64605
Force	C2	Stiff	nV/T	S3-10	50	68.0226	18.0226	13.0226	13.0226	12.226
Force	C2	Stiff	V/T	S3-10	50	52.3111	2.31111	0	0	25.5995
Force	C2	Stiff	V/T	S3-10	100	106.157	6.15659	1.15659	1.15659	3.40591
Force	C2	Stiff	V/T	S3-10	75	71.4742	-3.52581	0	0	11.61
Force	C2	Stiff	V/T	S3-10	25	27.113	2.11304	0	0	4.95996
Force	C2	Stiff	V/T	S3-10	0	-0.0239835	-0.0239835	0	0	2.87204
Force	C2	Stiff	V/T	S3-10	50	51.1094	1.10944	0	0	6.39837
Force	C2	Stiff	V/T	S3-10	25	23.8353	-1.16466	0	0	13.9194
Force	C2	Stiff	V/T	S3-10	100	105.384	5.38383	0.383832	0.383832	4.35084
Force	C2	Stiff	V/T	S3-10	50	49.4351	-0.564885	0	0	17.9823
Force	C2	Stiff	V/T	S3-10	25	26.7308	1.7308	0	0	1.69051
Force	C2	Stiff	V/T	S3-10	75	76.3678	1.36778	0	0	9.32933
Force	C2	Stiff	V/T	S3-10	100	101.474	1.47424	0	0	6.62343
Force	C2	Stiff	V/T	S3-10	0	0.20249	0.20249	0	0	3.45818
Force	C2	Stiff	V/T	S3-10	100	105.03	5.03047	0.030472	0.030472	2.73172
Force	C2	Stiff	V/T	S3-10	50	54.2903	4.2903	0	0	6.72473
Force	C2	Stiff	V/T	S3-10	25	30.1625	5.16245	0.162453	0.162453	1.85762
Force	C2	Stiff	V/T	S3-10	0	0.0157647	0.0157647	0	0	2.63328
Force	C2	Stiff	V/T	S3-10	100	96.2987	-3.70129	0	0	3.86563
Force	C2	Stiff	V/T	S3-10	0	0.12184	0.12184	0	0	2.82582
Force	C2	Stiff	V/T	S3-10	50	52.7485	2.74849	0	0	4.68512
Force	C2	Stiff	V/T	S3-10	0	-0.0629626	-0.0629626	0	0	3.79908
Force	C2	Stiff	V/T	S3-10	75	71.4799	-3.52009	0	0	6.03323
Force	C2	Stiff	V/T	S3-10	0	0.309334	0.309334	0	0	2.09457
Force	C2	Stiff	V/T	S3-10	75	75.2106	0.210612	0	0	8.42905
Force	C2	Stiff	V/T	S3-10	25	25.3681	0.368067	0	0	9.67626
Force	C2	Stiff	V/T	S3-10	75	78.8362	3.8362	0	0	11.7443
Force	C2	Stiff	V/T	S3-10	50	45.6464	-4.3536	0	0	2.31806
Force	C2	Stiff	V/T	S3-10	100	106.887	6.88672	1.88672	1.88672	3.63461
Force	C2	Stiff	V/T	S3-10	25	28.7503	3.75031	0	0	4.78637
Force	C2	Stiff	V/T	S3-10	75	75.2099	0.209939	0	0	1.57488
Force	Coin	Stiff	V/nT	S3-10	25	24.9368	-0.063175	0	0	22.4719
Force	Coin	Stiff	V/nT	S3-10	75	73.5033	-1.49671	0	0	3.92527
Force	Coin	Stiff	V/nT	S3-10	100	104.088	4.08847	0	0	2.08996
Force	Coin	Stiff	V/nT	S3-10	50	56.2305	6.23045	1.23045	1.23045	145.876
Force	Coin	Stiff	V/nT	S3-10	25	28.9568	3.95681	0	0	6.88933
Force	Coin	Stiff	V/nT	S3-10	75	79.9091	4.90914	0	0	49.4025
Force	Coin	Stiff	V/nT	S3-10	0	-0.0680238	-0.0680238	0	0	3.57142
Force	Coin	Stiff	V/nT	S3-10	75	77.1187	2.11872	0	0	24.8812
Force	Coin	Stiff	V/nT	S3-10	100	103.987	3.98716	0	0	9.8796
Force	Coin	Stiff	V/nT	S3-10	50	46.5087	-3.49127	0	0	16.2518
Force	Coin	Stiff	V/nT	S3-10	0	-0.0890977	-0.0890977	0	0	2.69026
Force	Coin	Stiff	V/nT	S3-10	50	54.3062	4.30616	0	0	7.09125
Force	Coin	Stiff	V/nT	S3-10	0	-0.0376253	-0.0376253	0	0	3.53396
Force	Coin	Stiff	V/nT	S3-10	25	28.9696	3.96963	0	0	5.14949
Force	Coin	Stiff	V/nT	S3-10	50	50.1016	0.101639	0	0	2.09062
Force	Coin	Stiff	V/nT	S3-10	100	99.1399	-0.860066	0	0	2.84023
Force	Coin	Stiff	V/nT	S3-10	0	-0.14057	-0.14057	0	0	6.02709
Force	Coin	Stiff	V/nT	S3-10	75	79.0819	4.08185	0	0	14.4341
Force	Coin	Stiff	V/nT	S3-10	25	22.7158	-2.28423	0	0	5.01171
Force	Coin	Stiff	V/nT	S3-10	75	72.7264	-2.27365	0	0	47.6372
Force	Coin	Stiff	V/nT	S3-10	100	104.634	4.63425	0	0	17.5991
Force	Coin	Stiff	V/nT	S3-10	0	-0.0636879	-0.0636879	0	0	5.49508
Force	Coin	Stiff	V/nT	S3-10	75	74.3144	-0.685554	0	0	29.8374
Force	Coin	Stiff	V/nT	S3-10	100	96.1885	-3.81148	0	0	38.288
Force	Coin	Stiff	V/nT	S3-10	0	-0.0633149	-0.0633149	0	0	2.93364
Force	Coin	Stiff	V/nT	S3-10	50	46.1041	-3.89587	0	0	22.4849
Force	Coin	Stiff	V/nT	S3-10	25	21.0185	-3.98147	0	0	7.66287
Force	Coin	Stiff	V/nT	S3-10	100	104.515	4.51456	0	0	22.6696
Force	Coin	Stiff	V/nT	S3-10	50	47.4889	-2.51115	0	0	30.2496
Force	Coin	Stiff	V/nT	S3-10	25	22.0878	-2.9122	0	0	13.5392
Force	Coin	Stiff	nV/T	S3-10	25	17.1237	-7.87631	-2.87631	2.87631	34.0178
Force	Coin	Stiff	nV/T	S3-10	75	102.396	27.3956	22.3956	22.3956	4.03806
Force	Coin	Stiff	nV/T	S3-10	100	115.885	15.8848	10.8848	10.8848	3.18516
Force	Coin	Stiff	nV/T	S3-10	50	54.0447	4.04474	0	0	7.92119
Force	Coin	Stiff	nV/T	S3-10	0	-0.0646203	-0.0646203	0	0	4.13924
Force	Coin	Stiff	nV/T	S3-10	100	103.912	3.91172	0	0	2.45282
Force	Coin	Stiff	nV/T	S3-10	25	43.2895	18.2895	13.2895	13.2895	4.11912
Force	Coin	Stiff	nV/T	S3-10	100	105.043	5.04286	0.0428564	0.0428564	6.15676
Force	Coin	Stiff	nV/T	S3-10	50	51.5975	1.59746	0	0	4.53135
Force	Coin	Stiff	nV/T	S3-10	0	-0.0444789	-0.0444789	0	0	2.13884
Force	Coin	Stiff	nV/T	S3-10	25	66.1967	41.1967	36.1967	36.1967	11.1103
Force	Coin	Stiff	nV/T	S3-10	50	69.1758	19.1758	14.1758	14.1758	7.07873
Force	Coin	Stiff	nV/T	S3-10	0	-0.0569274	-0.0569274	0	0	3.59536
Force	Coin	Stiff	nV/T	S3-10	75	77.7364	2.73643	0	0	8.58743
Force	Coin	Stiff	nV/T	S3-10	50	14.8278	-35.1722	-30.1722	30.1722	7.39068
Force	Coin	Stiff	nV/T	S3-10	25	31.4935	6.4935	1.4935	1.4935	8.76886
Force	Coin	Stiff	nV/T	S3-10	75	105.903	30.9028	25.9028	25.9028	8.59634
Force	Coin	Stiff	nV/T	S3-10	100	110.741	10.7411	5.74115	5.74115	2.66961
Force	Coin	Stiff	nV/T	S3-10	50	105.013	55.013	50.013	50.013	8.91545
Force	Coin	Stiff	nV/T	S3-10	100	114.429	14.4294	9.42936	9.42936	2.83611
Force	Coin	Stiff	nV/T	S3-10	75	98.8276	23.8276	18.8276	18.8276	9.61449
Force	Coin	Stiff	nV/T	S3-10	0	-0.146771	-0.146771	0	0	2.93161
Force	Coin	Stiff	nV/T	S3-10	75	102.38	27.3799	22.3799	22.3799	3.61643
Force	Coin	Stiff	nV/T	S3-10	25	16.5203	-8.47967	-3.47967	3.47967	5.63414
Force	Coin	Stiff	nV/T	S3-10	0	-0.0480689	-0.0480689	0	0	2.44158
Force	Coin	Stiff	nV/T	S3-10	75	101.819	26.8186	21.8186	21.8186	6.42748
Force	Coin	Stiff	nV/T	S3-10	100	111.611	11.611	6.61096	6.61096	3.27335
Force	Coin	Stiff	nV/T	S3-10	0	-0.0892376	-0.0892376	0	0	2.49011
Force	Coin	Stiff	nV/T	S3-10	50	101.739	51.7394	46.7394	46.7394	4.46419
Force	Coin	Stiff	nV/T	S3-10	25	18.1411	-6.85894	-1.85894	1.85894	3.5004
Force	Coin	Stiff	V/T	S3-10	25	29.8204	4.82037	0	0	12.6606
Force	Coin	Stiff	V/T	S3-10	100	98.9371	-1.06293	0	0	6.69867
Force	Coin	Stiff	V/T	S3-10	25	14.0219	-10.9781	-5.97809	5.97809	5.33798
Force	Coin	Stiff	V/T	S3-10	50	55.7754	5.77541	0.775407	0.775407	11.6251
Force	Coin	Stiff	V/T	S3-10	25	30.2811	5.2811	0.281103	0.281103	1.70348
Force	Coin	Stiff	V/T	S3-10	0	-0.054503	-0.054503	0	0	2.12779
Force	Coin	Stiff	V/T	S3-10	100	97.8633	-2.13671	0	0	17.9051
Force	Coin	Stiff	V/T	S3-10	75	80.4472	5.44722	0.447223	0.447223	7.60528
Force	Coin	Stiff	V/T	S3-10	100	104.837	4.83711	0	0	1.93517
Force	Coin	Stiff	V/T	S3-10	75	80.295	5.29495	0.29495	0.29495	22.9497
Force	Coin	Stiff	V/T	S3-10	50	52.5256	2.5256	0	0	5.0656
Force	Coin	Stiff	V/T	S3-10	0	-0.0683502	-0.0683502	0	0	3.86234
Force	Coin	Stiff	V/T	S3-10	25	24.5954	-0.404646	0	0	23.7306
Force	Coin	Stiff	V/T	S3-10	0	-0.088072	-0.088072	0	0	5.16949
Force	Coin	Stiff	V/T	S3-10	100	97.2659	-2.7341	0	0	37.8529
Force	Coin	Stiff	V/T	S3-10	0	-0.107701	-0.107701	0	0	6.00403
Force	Coin	Stiff	V/T	S3-10	50	49.8248	-0.175212	0	0	5.09324
Force	Coin	Stiff	V/T	S3-10	75	78.8942	3.89424	0	0	100.503
Force	Coin	Stiff	V/T	S3-10	50	50.6352	0.635247	0	0	6.68947
Force	Coin	Stiff	V/T	S3-10	75	77.9176	2.91757	0	0	7.31411
Force	Coin	Stiff	V/T	S3-10	100	101.019	1.0191	0	0	19.2165
Force	Coin	Stiff	V/T	S3-10	50	47.4181	-2.58192	0	0	42.2066
Force	Coin	Stiff	V/T	S3-10	75	75.9885	0.988514	0	0	44.3334
Force	Coin	Stiff	V/T	S3-10	25	23.0369	-1.96313	0	0	9.54649
Force	Coin	Stiff	V/T	S3-10	50	49.5121	-0.487869	0	0	56.4531
Force	Coin	Stiff	V/T	S3-10	0	-0.0450384	-0.0450384	0	0	4.41387
Force	Coin	Stiff	V/T	S3-10	75	80.2884	5.28842	0.288423	0.288423	10.7184
Force	Coin	Stiff	V/T	S3-10	25	30.992	5.99197	0.991973	0.991973	8.33245
Force	Coin	Stiff	V/T	S3-10	0	-0.0711476	-0.0711476	0	0	2.55226
Force	Coin	Stiff	V/T	S3-10	100	102.473	2.47329	0	0	30.3393
Force	C2	Comp	V/nT	S3-10	100	103.088	3.08754	0	0	6.62644
Force	C2	Comp	V/nT	S3-10	0	-0.0150915	-0.0150915	0	0	7.73639
Force	C2	Comp	V/nT	S3-10	100	101.151	1.15071	0	0	7.52442
Force	C2	Comp	V/nT	S3-10	75	71.2528	-3.74725	0	0	7.00621
Force	C2	Comp	V/nT	S3-10	25	30.7612	5.76117	0.761172	0.761172	2.88906
Force	C2	Comp	V/nT	S3-10	0	0.148027	0.148027	0	0	2.19424
Force	C2	Comp	V/nT	S3-10	100	105.519	5.51912	0.519122	0.519122	22.7963
Force	C2	Comp	V/nT	S3-10	0	-0.0695189	-0.0695189	0	0	6.86728
Force	C2	Comp	V/nT	S3-10	50	47.2026	-2.7974	0	0	12.2119
Force	C2	Comp	V/nT	S3-10	75	76.0298	1.02978	0	0	10.6116
Force	C2	Comp	V/nT	S3-10	0	5.50545	5.50545	0.505447	0.505447	5.51379
Force	C2	Comp	V/nT	S3-10	75	73.7117	-1.28832	0	0	51.9026
Force	C2	Comp	V/nT	S3-10	25	20.4986	-4.50141	0	0	4.24509
Force	C2	Comp	V/nT	S3-10	100	101.314	1.31438	0	0	8.65301
Force	C2	Comp	V/nT	S3-10	50	48.2783	-1.72165	0	0	32.5284
Force	C2	Comp	V/nT	S3-10	75	75.8201	0.820129	0	0	22.8362
Force	C2	Comp	V/nT	S3-10	25	21.9999	-3.00006	0	0	8.55217
Force	C2	Comp	V/nT	S3-10	100	101.519	1.51934	0	0	8.43001
Force	C2	Comp	V/nT	S3-10	75	71.9421	-3.05794	0	0	15.6951
Force	C2	Comp	V/nT	S3-10	25	25.0404	0.0403574	0	0	6.56392
Force	C2	Comp	V/nT	S3-10	50	47.9739	-2.0261	0	0	9.76156
Force	C2	Comp	V/nT	S3-10	25	28.2584	3.25844	0	0	3.30943
Force	C2	Comp	V/nT	S3-10	50	47.2364	-2.76362	0	0	32.3389
Force	C2	Comp	V/nT	S3-10	0	-0.103842	-0.103842	0	0	6.05825
Force	C2	Comp	V/nT	S3-10	50	47.348	-2.65204	0	0	7.20714
Force	C2	Comp	V/nT	S3-10	75	77.3129	2.31288	0	0	6.81186
Force	C2	Comp	V/nT	S3-10	50	46.8031	-3.19686	0	0	9.31349
Force	C2	Comp	V/nT	S3-10	100	105.86	5.85958	0.859579	0.859579	7.39657
Force	C2	Comp	V/nT	S3-10	0	-0.146556	-0.146556	0	0	4.13655
Force	C2	Comp	V/nT	S3-10	25	25.6349	0.634918	0	0	4.73777
Force	C2	Comp	nV/T	S3-10	100	119.795	19.7945	14.7945	14.7945	51.2903
Force	C2	Comp	nV/T	S3-10	50	38.9422	-11.0578	-6.05783	6.05783	8.48396
Force	C2	Comp	nV/T	S3-10	100	106.184	6.18353	1.18353	1.18353	2.6616
Force	C2	Comp	nV/T	S3-10	75	27.8595	-47.1405	-42.1405	42.1405	4.88899
Force	C2	Comp	nV/T	S3-10	50	13.1655	-36.8345	-31.8345	31.8345	14.5869
Force	C2	Comp	nV/T	S3-10	25	31.6752	6.67521	1.67521	1.67521	11.8318
Force	C2	Comp	nV/T	S3-10	0	22.7147	22.7147	17.7147	17.7147	5.8526
Force	C2	Comp	nV/T	S3-10	25	90.0711	65.0711	60.0711	60.0711	4.22549
Force	C2	Comp	nV/T	S3-10	0	-0.0919654	-0.0919654	0	0	3.14001
Force	C2	Comp	nV/T	S3-10	50	41.0752	-8.92481	-3.92481	3.92481	5.89185
Force	C2	Comp	nV/T	S3-10	75	50.0284	-24.9716	-19.9716	19.9716	8.36164
Force	C2	Comp	nV/T	S3-10	0	-0.147264	-0.147264	0	0	2.77687
Force	C2	Comp	nV/T	S3-10	25	21.4846	-3.5154	0	0	4.99797
Force	C2	Comp	nV/T	S3-10	0	-0.130865	-0.130865	0	0	2.9632
Force	C2	Comp	nV/T	S3-10	75	90.1304	15.1304	10.1304	10.1304	4.91073
Force	C2	Comp	nV/T	S3-10	100	115.096	15.0959	10.0959	10.0959	2.15601
Force	C2	Comp	nV/T	S3-10	25	78.4279	53.4279	48.4279	48.4279	6.9472
Force	C2	Comp	nV/T	S3-10	50	75.0865	25.0865	20.0865	20.0865	12.0091
Force	C2	Comp	nV/T	S3-10	25	58.2074	33.2074	28.2074	28.2074	3.66069
Force	C2	Comp	nV/T	S3-10	100	106.86	6.85998	1.85998	1.85998	3.33637
Force	C2	Comp	nV/T	S3-10	50	71.2945	21.2945	16.2945	16.2945	5.90923
Force	C2	Comp	nV/T	S3-10	100	108.923	8.92315	3.92315	3.92315	3.24035
Force	C2	Comp	nV/T	S3-10	25	94.1758	69.1758	64.1758	64.1758	3.79911
Force	C2	Comp	nV/T	S3-10	75	92.806	17.806	12.806	12.806	8.37771
Force	C2	Comp	nV/T	S3-10	0	13.9448	13.9448	8.9448	8.9448	3.24656
Force	C2	Comp	nV/T	S3-10	75	77.1017	2.10165	0	0	7.37167
Force	C2	Comp	nV/T	S3-10	0	24.6214	24.6214	19.6214	19.6214	4.16393
Force	C2	Comp	nV/T	S3-10	50	78.3838	28.3838	23.3838	23.3838	2.78115
Force	C2	Comp	nV/T	S3-10	100	102.823	2.82298	0	0	2.72437
Force	C2	Comp	nV/T	S3-10	75	77.2602	2.26025	0	0	3.90951
Force	C2	Comp	V/T	S3-10	75	77.0544	2.05436	0	0	31.4147
Force	C2	Comp	V/T	S3-10	0	-0.00555715	-0.00555715	0	0	12.2663
Force	C2	Comp	V/T	S3-10	75	78.6597	3.65972	0	0	60.8138
Force	C2	Comp	V/T	S3-10	25	27.6398	2.6398	0	0	8.13776
Force	C2	Comp	V/T	S3-10	75	79.6382	4.63816	0	0	31.4214
Force	C2	Comp	V/T	S3-10	100	104.157	4.15729	0	0	4.34984
Force	C2	Comp	V/T	S3-10	50	49.1106	-0.889444	0	0	8.89441
Force	C2	Comp	V/T	S3-10	100	97.7106	-2.28938	0	0	13.7806
Force	C2	Comp	V/T	S3-10	25	28.1234	3.12338	0	0	24.4744
Force	C2	Comp	V/T	S3-10	0	-0.0188507	-0.0188507	0	0	5.51459
Force	C2	Comp	V/T	S3-10	50	48.3207	-1.67932	0	0	6.20881
Force	C2	Comp	V/T	S3-10	25	24.0826	-0.917434	0	0	2.81295
Force	C2	Comp	V/T	S3-10	0	0.613248	0.613248	0	0	3.68377
Force	C2	Comp	V/T	S3-10	100	96.4246	-3.57537	0	0	4.2084
Force	C2	Comp	V/T	S3-10	0	-0.11512	-0.11512	0	0	5.41533
Force	C2	Comp	V/T	S3-10	100	101.601	1.60149	0	0	3.78317
Force	C2	Comp	V/T	S3-10	50	50.5903	0.590284	0	0	4.92659
Force	C2	Comp	V/T	S3-10	25	30.4884	5.48838	0.488381	0.488381	3.1159
Force	C2	Comp	V/T	S3-10	50	46.5479	-3.45205	0	0	7.71567
Force	C2	Comp	V/T	S3-10	75	70.6485	-4.35145	0	0	28.0587
Force	C2	Comp	V/T	S3-10	100	103.674	3.67442	0	0	3.12376
Force	C2	Comp	V/T	S3-10	75	79.5294	4.52942	0	0	6.39638
Force	C2	Comp	V/T	S3-10	100	104.73	4.73033	0	0	7.58822
Force	C2	Comp	V/T	S3-10	50	48.539	-1.46101	0	0	3.82967
Force	C2	Comp	V/T	S3-10	0	-0.170583	-0.170583	0	0	1.61989
Force	C2	Comp	V/T	S3-10	25	24.2114	-0.788584	0	0	11.4843
Force	C2	Comp	V/T	S3-10	75	76.0692	1.06922	0	0	2.40776
Force	C2	Comp	V/T	S3-10	25	22.9973	-2.00266	0	0	5.13741
Force	C2	Comp	V/T	S3-10	0	-0.0401531	-0.0401531	0	0	2.65437
Force	C2	Comp	V/T	S3-10	50	54.6618	4.66177	0	0	2.53321
Force	Coin	Comp	V/nT	S3-10	25	26.2617	1.2617	0	0	37.7123
Force	Coin	Comp	V/nT	S3-10	100	100.287	0.287157	0	0	24.78
Force	Coin	Comp	V/nT	S3-10	75	80.0573	5.05734	0.0573414	0.0573414	5.69718
Force	Coin	Comp	V/nT	S3-10	50	48.4253	-1.57469	0	0	2.70379
Force	Coin	Comp	V/nT	S3-10	75	75.4375	0.437536	0	0	17.7716
Force	Coin	Comp	V/nT	S3-10	0	6.83726	6.83726	1.83726	1.83726	17.0363
Force	Coin	Comp	V/nT	S3-10	50	53.4329	3.43285	0	0	9.49894
Force	Coin	Comp	V/nT	S3-10	75	78.336	3.33603	0	0	21.6183
Force	Coin	Comp	V/nT	S3-10	50	53.2704	3.27038	0	0	13.5994
Force	Coin	Comp	V/nT	S3-10	25	27.0148	2.01482	0	0	5.96515
Force	Coin	Comp	V/nT	S3-10	0	-0.0535569	-0.0535569	0	0	2.88054
Force	Coin	Comp	V/nT	S3-10	100	101.08	1.07998	0	0	2.56989
Force	Coin	Comp	V/nT	S3-10	25	24.6922	-0.307783	0	0	4.30152
Force	Coin	Comp	V/nT	S3-10	50	47.2949	-2.70513	0	0	3.25541
Force	Coin	Comp	V/nT	S3-10	75	80.5967	5.59668	0.596684	0.596684	4.14717
Force	Coin	Comp	V/nT	S3-10	0	-0.0315935	-0.0315935	0	0	6.11055
Force	Coin	Comp	V/nT	S3-10	75	80.2403	5.24026	0.240257	0.240257	3.94158
Force	Coin	Comp	V/nT	S3-10	100	99.9416	-0.0584001	0	0	2.65423
Force	Coin	Comp	V/nT	S3-10	75	74.014	-0.98603	0	0	12.0707
Force	Coin	Comp	V/nT	S3-10	50	47.2225	-2.7775	0	0	6.93415
Force	Coin	Comp	V/nT	S3-10	0	-0.082222	-0.082222	0	0	3.61129
Force	Coin	Comp	V/nT	S3-10	25	28.1243	3.12431	0	0	10.2138
Force	Coin	Comp	V/nT	S3-10	0	-0.0795188	-0.0795188	0	0	2.56347
Force	Coin	Comp	V/nT	S3-10	25	24.3525	-0.64754	0	0	7.00802
Force	Coin	Comp	V/nT	S3-10	100	100.045	0.0448279	0	0	24.4553
Force	Coin	Comp	V/nT	S3-10	0	0.30546	0.30546	0	0	1.67007
Force	Coin	Comp	V/nT	S3-10	100	104.75	4.7504	0	0	11.1974
Force	Coin	Comp	V/nT	S3-10	25	23.3114	-1.68861	0	0	4.82265
Force	Coin	Comp	V/nT	S3-10	50	49.6542	-0.345811	0	0	16.7343
Force	Coin	Comp	V/nT	S3-10	100	98.0691	-1.93092	0	0	11.2821
Force	Coin	Comp	nV/T	S3-10	25	35.8309	10.8309	5.83087	5.83087	8.97585
Force	Coin	Comp	nV/T	S3-10	100	129.393	29.3931	24.3931	24.3931	5.37864
Force	Coin	Comp	nV/T	S3-10	50	54.3044	4.3044	0	0	10.4439
Force	Coin	Comp	nV/T	S3-10	25	10.7384	-14.2616	-9.26164	9.26164	13.1534
Force	Coin	Comp	nV/T	S3-10	0	0.0150365	0.0150365	0	0	5.52138
Force	Coin	Comp	nV/T	S3-10	100	105.673	5.67309	0.673091	0.673091	3.75907
Force	Coin	Comp	nV/T	S3-10	0	-0.0433636	-0.0433636	0	0	2.64837
Force	Coin	Comp	nV/T	S3-10	75	106.833	31.8335	26.8335	26.8335	5.36401
Force	Coin	Comp	nV/T	S3-10	100	-0.0436452	-100.044	-95.0436	95.0436	7.19195
Force	Coin	Comp	nV/T	S3-10	75	103.213	28.2135	23.2135	23.2135	15.0931
Force	Coin	Comp	nV/T	S3-10	100	118.804	18.804	13.804	13.804	3.00113
Force	Coin	Comp	nV/T	S3-10	50	75.0719	25.0719	20.0719	20.0719	5.0016
Force	Coin	Comp	nV/T	S3-10	25	-0.0308051	-25.0308	-20.0308	20.0308	3.00064
Force	Coin	Comp	nV/T	S3-10	100	106.092	6.09197	1.09197	1.09197	3.14694
Force	Coin	Comp	nV/T	S3-10	0	-0.0207244	-0.0207244	0	0	3.15009
Force	Coin	Comp	nV/T	S3-10	25	27.7496	2.74964	0	0	7.17302
Force	Coin	Comp	nV/T	S3-10	75	93.2241	18.2241	13.2241	13.2241	7.16363
Force	Coin	Comp	nV/T	S3-10	25	-0.0885294	-25.0885	-20.0885	20.0885	9.28063
Force	Coin	Comp	nV/T	S3-10	50	39.7241	-10.2759	-5.27586	5.27586	5.82984
Force	Coin	Comp	nV/T	S3-10	75	105.901	30.9011	25.9011	25.9011	6.5497
Force	Coin	Comp	nV/T	S3-10	25	15.5571	-9.44287	-4.44287	4.44287	4.11808
Force	Coin	Comp	nV/T	S3-10	0	-0.0139102	-0.0139102	0	0	2.76682
Force	Coin	Comp	nV/T	S3-10	50	59.2921	9.29213	4.29213	4.29213	5.03409
Force	Coin	Comp	nV/T	S3-10	0	-0.0252861	-0.0252861	0	0	2.49402
Force	Coin	Comp	nV/T	S3-10	75	105.354	30.3542	25.3542	25.3542	3.23993
Force	Coin	Comp	nV/T	S3-10	0	-0.0475874	-0.0475874	0	0	3.1155
Force	Coin	Comp	nV/T	S3-10	100	105.4	5.40018	0.400182	0.400182	2.6703
Force	Coin	Comp	nV/T	S3-10	50	76.232	26.232	21.232	21.232	7.54118
Force	Coin	Comp	nV/T	S3-10	75	97.1699	22.1699	17.1699	17.1699	6.54374
Force	Coin	Comp	nV/T	S3-10	50	41.019	-8.98103	-3.98103	3.98103	7.89619
Force	Coin	Comp	V/T	S3-10	50	52.0797	2.07974	0	0	12.3079
Force	Coin	Comp	V/T	S3-10	75	73.2091	-1.7909	0	0	25.4161
Force	Coin	Comp	V/T	S3-10	0	-0.0805888	-0.0805888	0	0	2.38666
Force	Coin	Comp	V/T	S3-10	100	100.914	0.914128	0	0	16.1089
Force	Coin	Comp	V/T	S3-10	50	56.813	6.81296	1.81296	1.81296	4.56091
Force	Coin	Comp	V/T	S3-10	0	-0.155264	-0.155264	0	0	1.76872
Force	Coin	Comp	V/T	S3-10	100	105.483	5.48297	0.482967	0.482967	3.57423
Force	Coin	Comp	V/T	S3-10	25	31.4045	6.40451	1.40451	1.40451	6.88305
Force	Coin	Comp	V/T	S3-10	50	54.9162	4.91623	0	0	11.4492
Force	Coin	Comp	V/T	S3-10	75	72.9887	-2.01133	0	0	9.85364
Force	Coin	Comp	V/T	S3-10	100	96.6376	-3.36237	0	0	5.46088
Force	Coin	Comp	V/T	S3-10	50	53.8392	3.83923	0	0	1.81641
Force	Coin	Comp	V/T	S3-10	25	21.7667	-3.23325	0	0	1.64632
Force	Coin	Comp	V/T	S3-10	50	52.9765	2.97652	0	0	2.26315
Force	Coin	Comp	V/T	S3-10	0	-0.0527685	-0.0527685	0	0	2.45985
Force	Coin	Comp	V/T	S3-10	25	21.6946	-3.30539	0	0	5.2387
Force	Coin	Comp	V/T	S3-10	0	-0.0636939	-0.0636939	0	0	2.16495
Force	Coin	Comp	V/T	S3-10	75	77.3884	2.38845	0	0	10.1694
Force	Coin	Comp	V/T	S3-10	25	26.1829	1.18291	0	0	3.52511
Force	Coin	Comp	V/T	S3-10	100	104.757	4.75677	0	0	3.41506
Force	Coin	Comp	V/T	S3-10	25	24.697	-0.302996	0	0	5.34902
Force	Coin	Comp	V/T	S3-10	75	76.059	1.05899	0	0	4.06797
Force	Coin	Comp	V/T	S3-10	0	-0.120968	-0.120968	0	0	1.76566
Force	Coin	Comp	V/T	S3-10	100	104.805	4.80509	0	0	5.48452
Force	Coin	Comp	V/T	S3-10	75	78.8517	3.85166	0	0	8.18193
Force	Coin	Comp	V/T	S3-10	25	30.3193	5.3193	0.319297	0.319297	4.69297
Force	Coin	Comp	V/T	S3-10	50	45.3865	-4.61353	0	0	8.81221
Force	Coin	Comp	V/T	S3-10	100	95.4235	-4.5765	0	0	2.72879
Force	Coin	Comp	V/T	S3-10	0	-0.0555843	-0.0555843	0	0	4.08898
Force	Coin	Comp	V/T	S3-10	75	72.4539	-2.54605	0	0	2.59415
Force	C2	Stiff	V/nT	S3-2	25	29.181	4.18102	0	0	6.76842
Force	C2	Stiff	V/nT	S3-2	100	100.994	0.993532	0	0	1.47368
Force	C2	Stiff	V/nT	S3-2	0	0	0	0	0	1.11176
Force	C2	Stiff	V/nT	S3-2	50	45.8495	-4.15054	0	0	7.79267
Force	C2	Stiff	V/nT	S3-2	75	73.388	-1.61202	0	0	2.05454
Force	C2	Stiff	V/nT	S3-2	0	0	0	0	0	1.20785
Force	C2	Stiff	V/nT	S3-2	100	109.994	9.99381	4.99381	4.99381	2.02345
Force	C2	Stiff	V/nT	S3-2	75	78.9301	3.9301	0	0	3.23234
Force	C2	Stiff	V/nT	S3-2	50	50.4967	0.496673	0	0	25.5695
Force	C2	Stiff	V/nT	S3-2	0	0	0	0	0	1.2169
Force	C2	Stiff	V/nT	S3-2	100	105.41	5.41006	0.410058	0.410058	1.68535
Force	C2	Stiff	V/nT	S3-2	25	26.5411	1.54109	0	0	7.00849
Force	C2	Stiff	V/nT	S3-2	50	56.0001	6.00006	1.00006	1.00006	1.40221
Force	C2	Stiff	V/nT	S3-2	0	0	0	0	0	1.31033
Force	C2	Stiff	V/nT	S3-2	75	70.1683	-4.83174	0	0	7.71059
Force	C2	Stiff	V/nT	S3-2	0	0	0	0	0	1.30428
Force	C2	Stiff	V/nT	S3-2	50	54.1421	4.14214	0	0	3.27333
Force	C2	Stiff	V/nT	S3-2	25	24.6292	-0.370823	0	0	5.22263
Force	C2	Stiff	V/nT	S3-2	0	6.29054	6.29054	1.29054	1.29054	1.46671
Force	C2	Stiff	V/nT	S3-2	50	49.2915	-0.708479	0	0	3.8302
Force	C2	Stiff	V/nT	S3-2	75	71.2869	-3.7131	0	0	2.14483
Force	C2	Stiff	V/nT	S3-2	25	22.4137	-2.5863	0	0	4.29688
Force	C2	Stiff	V/nT	S3-2	75	75.3092	0.30922	0	0	13.7739
Force	C2	Stiff	V/nT	S3-2	100	105.091	5.09119	0.0911889	0.0911889	1.49794
Force	C2	Stiff	V/nT	S3-2	75	71.4683	-3.53168	0	0	8.17375
Force	C2	Stiff	V/nT	S3-2	100	99.8901	-0.109892	0	0	2.7598
Force	C2	Stiff	V/nT	S3-2	25	18.7836	-6.21642	-1.21642	1.21642	2.26524
Force	C2	Stiff	V/nT	S3-2	100	99.3661	-0.633934	0	0	1.65534
Force	C2	Stiff	V/nT	S3-2	50	55.3352	5.33523	0.335235	0.335235	4.2126
Force	C2	Stiff	V/nT	S3-2	25	25.0659	0.0659169	0	0	3.14112
Force	C2	Stiff	nV/T	S3-2	50	49.1953	-0.804687	0	0	11.8285
Force	C2	Stiff	nV/T	S3-2	100	85.8203	-14.1797	-9.17974	9.17974	2.3843
Force	C2	Stiff	nV/T	S3-2	0	0	0	0	0	1.64033
Force	C2	Stiff	nV/T	S3-2	25	15.6542	-9.34578	-4.34578	4.34578	5.59255
Force	C2	Stiff	nV/T	S3-2	100	98.7462	-1.25377	0	0	1.39958
Force	C2	Stiff	nV/T	S3-2	0	0	0	0	0	1.43143
Force	C2	Stiff	nV/T	S3-2	50	19.9634	-30.0366	-25.0366	25.0366	5.80753
Force	C2	Stiff	nV/T	S3-2	75	60.9642	-14.0358	-9.03576	9.03576	3.31366
Force	C2	Stiff	nV/T	S3-2	50	23.8019	-26.1981	-21.1981	21.1981	2.99265
Force	C2	Stiff	nV/T	S3-2	75	67.1851	-7.81494	-2.81494	2.81494	5.94989
Force	C2	Stiff	nV/T	S3-2	100	106.923	6.92271	1.92271	1.92271	1.64748
Force	C2	Stiff	nV/T	S3-2	75	78.6454	3.64542	0	0	4.68985
Force	C2	Stiff	nV/T	S3-2	100	108.384	8.38365	3.38365	3.38365	1.65605
Force	C2	Stiff	nV/T	S3-2	25	25.3838	0.383812	0	0	6.41546
Force	C2	Stiff	nV/T	S3-2	75	53.7664	-21.2336	-16.2336	16.2336	2.6314
Force	C2	Stiff	nV/T	S3-2	25	30.1405	5.14055	0.140545	0.140545	3.0728
Force	C2	Stiff	nV/T	S3-2	0	0	0	0	0	1.54292
Force	C2	Stiff	nV/T	S3-2	75	46.9971	-28.0029	-23.0029	23.0029	6.72245
Force	C2	Stiff	nV/T	S3-2	25	21.7691	-3.23086	0	0	7.14196
Force	C2	Stiff	nV/T	S3-2	0	0	0	0	0	1.52182
Force	C2	Stiff	nV/T	S3-2	25	25.8395	0.839478	0	0	9.22327
Force	C2	Stiff	nV/T	S3-2	100	98.6002	-1.3998	0	0	1.8781
Force	C2	Stiff	nV/T	S3-2	50	44.7138	-5.28625	-0.286249	0.286249	10.4087
Force	C2	Stiff	nV/T	S3-2	25	23.1517	-1.84827	0	0	2.16939
Force	C2	Stiff	nV/T	S3-2	0	0	0	0	0	1.5902
Force	C2	Stiff	nV/T	S3-2	50	47.2177	-2.78233	0	0	11.4176
Force	C2	Stiff	nV/T	S3-2	100	96.5284	-3.47161	0	0	2.16857
Force	C2	Stiff	nV/T	S3-2	0	0	0	0	0	1.71133
Force	C2	Stiff	nV/T	S3-2	75	63.5622	-11.4378	-6.43777	6.43777	3.65386
Force	C2	Stiff	nV/T	S3-2	50	40.4748	-9.52525	-4.52525	4.52525	3.05768
Force	C2	Stiff	V/T	S3-2	50	48.7777	-1.22232	0	0	7.68674
Force	C2	Stiff	V/T	S3-2	100	100.92	0.919682	0	0	1.49874
Force	C2	Stiff	V/T	S3-2	75	72.394	-2.60597	0	0	4.92662
Force	C2	Stiff	V/T	S3-2	25	15.8487	-9.15127	-4.15127	4.15127	2.70359
Force	C2	Stiff	V/T	S3-2	0	4.00238	4.00238	0	0	1.79974
Force	C2	Stiff	V/T	S3-2	50	49.6708	-0.329213	0	0	8.91257
Force	C2	Stiff	V/T	S3-2	25	25.1711	0.171078	0	0	4.81522
Force	C2	Stiff	V/T	S3-2	100	98.4338	-1.56619	0	0	10.3199
Force	C2	Stiff	V/T	S3-2	50	54.949	4.94901	0	0	2.16892
Force	C2	Stiff	V/T	S3-2	25	22.9909	-2.00905	0	0	5.70519
Force	C2	Stiff	V/T	S3-2	75	81.995	6.99503	1.99503	1.99503	7.21401
Force	C2	Stiff	V/T	S3-2	100	105.171	5.17079	0.17079	0.17079	3.11897
Force	C2	Stiff	V/T	S3-2	0	0	0	0	0	1.21887
Force	C2	Stiff	V/T	S3-2	100	102.971	2.97076	0	0	1.60035
Force	C2	Stiff	V/T	S3-2	50	49.5736	-0.426396	0	0	5.41554
Force	C2	Stiff	V/T	S3-2	25	26.5611	1.56109	0	0	1.30263
Force	C2	Stiff	V/T	S3-2	0	0	0	0	0	1.51209
Force	C2	Stiff	V/T	S3-2	100	0.400419	-99.5996	-94.5996	94.5996	2.06533
Force	C2	Stiff	V/T	S3-2	0	0	0	0	0	1.54415
Force	C2	Stiff	V/T	S3-2	50	56.2658	6.26577	1.26577	1.26577	2.72646
Force	C2	Stiff	V/T	S3-2	0	0	0	0	0	1.21506
Force	C2	Stiff	V/T	S3-2	75	80.4093	5.40927	0.409269	0.409269	4.51456
Force	C2	Stiff	V/T	S3-2	0	0	0	0	0	1.41519
Force	C2	Stiff	V/T	S3-2	75	73.6373	-1.36273	0	0	1.78367
Force	C2	Stiff	V/T	S3-2	25	21.2602	-3.73978	0	0	7.78298
Force	C2	Stiff	V/T	S3-2	75	69.4415	-5.55854	-0.558545	0.558545	1.7996
Force	C2	Stiff	V/T	S3-2	50	45.5748	-4.4252	0	0	1.82394
Force	C2	Stiff	V/T	S3-2	100	105.048	5.04772	0.0477237	0.0477237	1.84075
Force	C2	Stiff	V/T	S3-2	25	28.1128	3.11275	0	0	4.59164
Force	C2	Stiff	V/T	S3-2	75	74.238	-0.762011	0	0	4.00879
Force	Coin	Stiff	V/nT	S3-2	25	28.2753	3.27527	0	0	6.70177
Force	Coin	Stiff	V/nT	S3-2	75	72.0145	-2.98547	0	0	10.3791
Force	Coin	Stiff	V/nT	S3-2	100	97.5714	-2.42861	0	0	3.24799
Force	Coin	Stiff	V/nT	S3-2	50	51.8372	1.83724	0	0	10.6453
Force	Coin	Stiff	V/nT	S3-2	25	25.3726	0.372596	0	0	1.72951
Force	Coin	Stiff	V/nT	S3-2	75	74.0504	-0.949572	0	0	15.8004
Force	Coin	Stiff	V/nT	S3-2	0	0	0	0	0	1.69664
Force	Coin	Stiff	V/nT	S3-2	75	70.8391	-4.1609	0	0	4.15703
Force	Coin	Stiff	V/nT	S3-2	100	95.6752	-4.3248	0	0	1.54492
Force	Coin	Stiff	V/nT	S3-2	50	52.8998	2.89981	0	0	5.08923
Force	Coin	Stiff	V/nT	S3-2	0	0	0	0	0	1.64827
Force	Coin	Stiff	V/nT	S3-2	50	55.0845	5.08449	0.0844861	0.0844861	2.81497
Force	Coin	Stiff	V/nT	S3-2	0	0	0	0	0	1.39244
Force	Coin	Stiff	V/nT	S3-2	25	20.1942	-4.80584	0	0	4.96082
Force	Coin	Stiff	V/nT	S3-2	50	52.0465	2.04651	0	0	6.12655
Force	Coin	Stiff	V/nT	S3-2	100	105.251	5.25052	0.250521	0.250521	8.09805
Force	Coin	Stiff	V/nT	S3-2	0	0	0	0	0	1.63098
Force	Coin	Stiff	V/nT	S3-2	75	79.2327	4.23269	0	0	3.53526
Force	Coin	Stiff	V/nT	S3-2	25	22.044	-2.956	0	0	1.95348
Force	Coin	Stiff	V/nT	S3-2	75	74.7223	-0.277726	0	0	7.6953
Force	Coin	Stiff	V/nT	S3-2	100	97.4587	-2.54132	0	0	1.66331
Force	Coin	Stiff	V/nT	S3-2	0	0	0	0	0	1.49685
Force	Coin	Stiff	V/nT	S3-2	75	75.4222	0.422237	0	0	5.49357
Force	Coin	Stiff	V/nT	S3-2	100	104.526	4.52559	0	0	2.10659
Force	Coin	Stiff	V/nT	S3-2	0	0	0	0	0	1.36737
Force	Coin	Stiff	V/nT	S3-2	50	54.3954	4.39543	0	0	5.61704
Force	Coin	Stiff	V/nT	S3-2	25	28.4028	3.40281	0	0	3.81315
Force	Coin	Stiff	V/nT	S3-2	100	100.692	0.691576	0	0	1.39233
Force	Coin	Stiff	V/nT	S3-2	50	46.4527	-3.54727	0	0	9.10638
Force	Coin	Stiff	V/nT	S3-2	25	29.8652	4.86522	0	0	5.97597
Force	Coin	Stiff	nV/T	S3-2	25	47.914	22.914	17.914	17.914	8.56638
Force	Coin	Stiff	nV/T	S3-2	75	21.5507	-53.4493	-48.4493	48.4493	6.97726
Force	Coin	Stiff	nV/T	S3-2	100	105.006	5.0062	0.0061954	0.0061954	2.12873
Force	Coin	Stiff	nV/T	S3-2	50	58.6368	8.6368	3.6368	3.6368	17.3336
Force	Coin	Stiff	nV/T	S3-2	0	0	0	0	0	2.02436
Force	Coin	Stiff	nV/T	S3-2	100	106.244	6.24426	1.24426	1.24426	2.09591
Force	Coin	Stiff	nV/T	S3-2	25	0	-25	-20	20	4.21021
Force	Coin	Stiff	nV/T	S3-2	100	114.486	14.4859	9.48592	9.48592	2.55194
Force	Coin	Stiff	nV/T	S3-2	50	40.2943	-9.70572	-4.70572	4.70572	2.96603
Force	Coin	Stiff	nV/T	S3-2	0	0	0	0	0	1.82639
Force	Coin	Stiff	nV/T	S3-2	25	53.1581	28.1581	23.1581	23.1581	12.8473
Force	Coin	Stiff	nV/T	S3-2	50	95.2455	45.2455	40.2455	40.2455	1.43023
Force	Coin	Stiff	nV/T	S3-2	0	0	0	0	0	1.36136
Force	Coin	Stiff	nV/T	S3-2	75	107.645	32.6454	27.6454	27.6454	4.54329
Force	Coin	Stiff	nV/T	S3-2	50	62.3892	12.3892	7.38923	7.38923	1.8161
Force	Coin	Stiff	nV/T	S3-2	25	40.6501	15.6501	10.6501	10.6501	1.36826
Force	Coin	Stiff	nV/T	S3-2	75	104.467	29.467	24.467	24.467	2.04752
Force	Coin	Stiff	nV/T	S3-2	100	103.891	3.89127	0	0	1.44793
Force	Coin	Stiff	nV/T	S3-2	50	47.7095	-2.2905	0	0	1.65016
Force	Coin	Stiff	nV/T	S3-2	100	105.504	5.50362	0.50362	0.50362	1.59188
Force	Coin	Stiff	nV/T	S3-2	75	110.227	35.2267	30.2267	30.2267	2.67954
Force	Coin	Stiff	nV/T	S3-2	0	0	0	0	0	1.41567
Force	Coin	Stiff	nV/T	S3-2	75	104.81	29.8098	24.8098	24.8098	3.12684
Force	Coin	Stiff	nV/T	S3-2	25	42.9766	17.9766	12.9766	12.9766	2.16088
Force	Coin	Stiff	nV/T	S3-2	0	17.1302	17.1302	12.1302	12.1302	2.16825
Force	Coin	Stiff	nV/T	S3-2	75	104.575	29.5747	24.5747	24.5747	2.55213
Force	Coin	Stiff	nV/T	S3-2	100	103.62	3.61989	0	0	2.31988
Force	Coin	Stiff	nV/T	S3-2	0	7.1516	7.1516	2.1516	2.1516	1.77485
Force	Coin	Stiff	nV/T	S3-2	50	104.436	54.4365	49.4365	49.4365	3.06377
Force	Coin	Stiff	nV/T	S3-2	25	50.3653	25.3653	20.3653	20.3653	2.97549
Force	Coin	Stiff	V/T	S3-2	25	29.4482	4.44822	0	0	4.59413
Force	Coin	Stiff	V/T	S3-2	100	105.576	5.57638	0.576385	0.576385	2.07163
Force	Coin	Stiff	V/T	S3-2	25	25.799	0.799002	0	0	4.56857
Force	Coin	Stiff	V/T	S3-2	50	56.0966	6.09664	1.09664	1.09664	19.2875
Force	Coin	Stiff	V/T	S3-2	25	23.5252	-1.47477	0	0	4.83378
Force	Coin	Stiff	V/T	S3-2	0	0	0	0	0	1.52752
Force	Coin	Stiff	V/T	S3-2	100	96.7006	-3.29941	0	0	2.08052
Force	Coin	Stiff	V/T	S3-2	75	78.0275	3.02745	0	0	21.0563
Force	Coin	Stiff	V/T	S3-2	100	104.878	4.87846	0	0	1.54293
Force	Coin	Stiff	V/T	S3-2	75	79.3123	4.31234	0	0	5.00775
Force	Coin	Stiff	V/T	S3-2	50	46.175	-3.82495	0	0	1.37558
Force	Coin	Stiff	V/T	S3-2	0	0	0	0	0	2.01543
Force	Coin	Stiff	V/T	S3-2	25	23.265	-1.735	0	0	7.09564
Force	Coin	Stiff	V/T	S3-2	0	0	0	0	0	1.44159
Force	Coin	Stiff	V/T	S3-2	100	101.49	1.49004	0	0	1.90309
Force	Coin	Stiff	V/T	S3-2	0	0	0	0	0	1.31217
Force	Coin	Stiff	V/T	S3-2	50	44.809	-5.19099	-0.190991	0.190991	9.46519
Force	Coin	Stiff	V/T	S3-2	75	72.7977	-2.20227	0	0	1.72839
Force	Coin	Stiff	V/T	S3-2	50	45.3477	-4.65226	0	0	7.45389
Force	Coin	Stiff	V/T	S3-2	75	74.1621	-0.83788	0	0	5.17787
Force	Coin	Stiff	V/T	S3-2	100	96.1988	-3.80125	0	0	1.46231
Force	Coin	Stiff	V/T	S3-2	50	45.4293	-4.57072	0	0	2.30435
Force	Coin	Stiff	V/T	S3-2	75	80.4845	5.48447	0.484472	0.484472	2.04974
Force	Coin	Stiff	V/T	S3-2	25	23.4029	-1.59713	0	0	7.70939
Force	Coin	Stiff	V/T	S3-2	50	54.8261	4.8261	0	0	2.25037
Force	Coin	Stiff	V/T	S3-2	0	0	0	0	0	1.76545
Force	Coin	Stiff	V/T	S3-2	75	77.9722	2.97224	0	0	11.9786
Force	Coin	Stiff	V/T	S3-2	25	33.0025	8.00248	3.00248	3.00248	3.42377
Force	Coin	Stiff	V/T	S3-2	0	0	0	0	0	2.28609
Force	Coin	Stiff	V/T	S3-2	100	101.583	1.58341	0	0	1.4423
Force	C2	Comp	V/nT	S3-2	100	98.8384	-1.16157	0	0	8.04288
Force	C2	Comp	V/nT	S3-2	0	0	0	0	0	1.6056
Force	C2	Comp	V/nT	S3-2	100	101.568	1.56848	0	0	1.89022
Force	C2	Comp	V/nT	S3-2	75	75.5808	0.580757	0	0	1.23925
Force	C2	Comp	V/nT	S3-2	25	27.6651	2.66514	0	0	4.06396
Force	C2	Comp	V/nT	S3-2	0	0	0	0	0	1.39151
Force	C2	Comp	V/nT	S3-2	100	102.173	2.17323	0	0	1.27098
Force	C2	Comp	V/nT	S3-2	0	0	0	0	0	1.30636
Force	C2	Comp	V/nT	S3-2	50	57.0982	7.09825	2.09825	2.09825	5.22406
Force	C2	Comp	V/nT	S3-2	75	77.7161	2.7161	0	0	12.5585
Force	C2	Comp	V/nT	S3-2	0	0	0	0	0	1.55193
Force	C2	Comp	V/nT	S3-2	75	72.8886	-2.11141	0	0	3.12133
Force	C2	Comp	V/nT	S3-2	25	30.9447	5.94468	0.944675	0.944675	3.02429
Force	C2	Comp	V/nT	S3-2	100	98.3372	-1.66279	0	0	1.95925
Force	C2	Comp	V/nT	S3-2	50	47.9035	-2.09651	0	0	2.77685
Force	C2	Comp	V/nT	S3-2	75	70	-4.99997	0	0	6.13458
Force	C2	Comp	V/nT	S3-2	25	30.784	5.78402	0.784016	0.784016	2.25518
Force	C2	Comp	V/nT	S3-2	100	99.347	-0.653006	0	0	1.61514
Force	C2	Comp	V/nT	S3-2	75	73.1178	-1.88225	0	0	1.51283
Force	C2	Comp	V/nT	S3-2	25	29.2313	4.23125	0	0	1.38543
Force	C2	Comp	V/nT	S3-2	50	47.8392	-2.16077	0	0	10.9288
Force	C2	Comp	V/nT	S3-2	25	31.6966	6.69663	1.69663	1.69663	3.42093
Force	C2	Comp	V/nT	S3-2	50	49.4078	-0.592173	0	0	3.62572
Force	C2	Comp	V/nT	S3-2	0	0	0	0	0	1.86278
Force	C2	Comp	V/nT	S3-2	50	54.6067	4.60667	0	0	3.11392
Force	C2	Comp	V/nT	S3-2	75	80.6085	5.60847	0.608465	0.608465	3.60036
Force	C2	Comp	V/nT	S3-2	50	52.9065	2.90654	0	0	4.75833
Force	C2	Comp	V/nT	S3-2	100	99.6308	-0.369246	0	0	1.43156
Force	C2	Comp	V/nT	S3-2	0	0	0	0	0	1.38614
Force	C2	Comp	V/nT	S3-2	25	28.0856	3.08562	0	0	2.81595
Force	C2	Comp	nV/T	S3-2	100	93.3113	-6.68874	-1.68874	1.68874	5.72017
Force	C2	Comp	nV/T	S3-2	50	62.4545	12.4545	7.4545	7.4545	11.0933
Force	C2	Comp	nV/T	S3-2	100	86.239	-13.761	-8.76095	8.76095	5.80855
Force	C2	Comp	nV/T	S3-2	75	74.7823	-0.217742	0	0	6.73545
Force	C2	Comp	nV/T	S3-2	50	57.403	7.40302	2.40302	2.40302	6.65523
Force	C2	Comp	nV/T	S3-2	25	46.8267	21.8267	16.8267	16.8267	3.80723
Force	C2	Comp	nV/T	S3-2	0	0	0	0	0	4.75308
Force	C2	Comp	nV/T	S3-2	25	42.7524	17.7524	12.7524	12.7524	11.3908
Force	C2	Comp	nV/T	S3-2	0	0	0	0	0	4.45678
Force	C2	Comp	nV/T	S3-2	50	57.3032	7.30319	2.30319	2.30319	11.3121
Force	C2	Comp	nV/T	S3-2	75	66.3503	-8.64969	-3.64969	3.64969	5.82437
Force	C2	Comp	nV/T	S3-2	0	0	0	0	0	2.55145
Force	C2	Comp	nV/T	S3-2	25	32.235	7.23497	2.23497	2.23497	12.3202
Force	C2	Comp	nV/T	S3-2	0	0	0	0	0	1.78469
Force	C2	Comp	nV/T	S3-2	75	75.5306	0.530623	0	0	5.12871
Force	C2	Comp	nV/T	S3-2	100	109.342	9.34163	4.34163	4.34163	1.98403
Force	C2	Comp	nV/T	S3-2	25	45.302	20.302	15.302	15.302	9.06187
Force	C2	Comp	nV/T	S3-2	50	45.4285	-4.57154	0	0	11.1516
Force	C2	Comp	nV/T	S3-2	25	23.5718	-1.42823	0	0	2.45628
Force	C2	Comp	nV/T	S3-2	100	103.779	3.77916	0	0	2.15241
Force	C2	Comp	nV/T	S3-2	50	35.9091	-14.0909	-9.09088	9.09088	3.52926
Force	C2	Comp	nV/T	S3-2	100	103.985	3.98488	0	0	1.87244
Force	C2	Comp	nV/T	S3-2	25	10.7823	-14.2177	-9.21773	9.21773	4.71996
Force	C2	Comp	nV/T	S3-2	75	41.4634	-33.5366	-28.5366	28.5366	7.22417
Force	C2	Comp	nV/T	S3-2	0	0	0	0	0	1.83834
Force	C2	Comp	nV/T	S3-2	75	72.0957	-2.90428	0	0	3.36173
Force	C2	Comp	nV/T	S3-2	0	0	0	0	0	1.65436
Force	C2	Comp	nV/T	S3-2	50	42.1534	-7.84661	-2.84661	2.84661	4.06301
Force	C2	Comp	nV/T	S3-2	100	101.413	1.41306	0	0	1.88889
Force	C2	Comp	nV/T	S3-2	75	81.472	6.47204	1.47204	1.47204	3.60149
Force	C2	Comp	V/T	S3-2	75	79.9011	4.90113	0	0	14.2822
Force	C2	Comp	V/T	S3-2	0	0	0	0	0	1.72648
Force	C2	Comp	V/T	S3-2	75	80.7846	5.78457	0.784567	0.784567	7.67148
Force	C2	Comp	V/T	S3-2	25	20.9134	-4.08664	0	0	3.48912
Force	C2	Comp	V/T	S3-2	75	75.6834	0.683396	0	0	3.67171
Force	C2	Comp	V/T	S3-2	100	102.336	2.33571	0	0	1.60013
Force	C2	Comp	V/T	S3-2	50	49.1392	-0.860821	0	0	3.9128
Force	C2	Comp	V/T	S3-2	100	99.2107	-0.789344	0	0	5.49623
Force	C2	Comp	V/T	S3-2	25	23.0236	-1.97645	0	0	3.31963
Force	C2	Comp	V/T	S3-2	0	0	0	0	0	1.74162
Force	C2	Comp	V/T	S3-2	50	53.091	3.09103	0	0	4.98578
Force	C2	Comp	V/T	S3-2	25	30.0937	5.09367	0.0936711	0.0936711	1.71045
Force	C2	Comp	V/T	S3-2	0	0	0	0	0	1.62517
Force	C2	Comp	V/T	S3-2	100	105.322	5.32217	0.322168	0.322168	3.11907
Force	C2	Comp	V/T	S3-2	0	0	0	0	0	1.64813
Force	C2	Comp	V/T	S3-2	100	103.817	3.81694	0	0	2.11175
Force	C2	Comp	V/T	S3-2	50	46.3449	-3.65513	0	0	3.27261
Force	C2	Comp	V/T	S3-2	25	30.3998	5.39982	0.399823	0.399823	2.52788
Force	C2	Comp	V/T	S3-2	50	52.805	2.805	0	0	3.17814
Force	C2	Comp	V/T	S3-2	75	72.6615	-2.33847	0	0	1.37538
Force	C2	Comp	V/T	S3-2	100	94.7057	-5.29432	-0.294316	0.294316	1.42155
Force	C2	Comp	V/T	S3-2	75	72.298	-2.70198	0	0	1.51383
Force	C2	Comp	V/T	S3-2	100	99.6332	-0.36682	0	0	1.40083
Force	C2	Comp	V/T	S3-2	50	48.1186	-1.88136	0	0	6.33382
Force	C2	Comp	V/T	S3-2	0	0	0	0	0	1.52227
Force	C2	Comp	V/T	S3-2	25	33.4609	8.4609	3.4609	3.4609	2.68716
Force	C2	Comp	V/T	S3-2	75	71.8984	-3.10156	0	0	3.12598
Force	C2	Comp	V/T	S3-2	25	21.7393	-3.26073	0	0	3.18651
Force	C2	Comp	V/T	S3-2	0	0	0	0	0	1.19748
Force	C2	Comp	V/T	S3-2	50	48.1303	-1.86967	0	0	7.21802
Force	Coin	Comp	V/nT	S3-2	25	32.3213	7.32129	2.32129	2.32129	9.38674
Force	Coin	Comp	V/nT	S3-2	100	101.914	1.91448	0	0	1.96026
Force	Coin	Comp	V/nT	S3-2	75	73.168	-1.83196	0	0	14.0722
Force	Coin	Comp	V/nT	S3-2	50	54.4929	4.49293	0	0	1.40027
Force	Coin	Comp	V/nT	S3-2	75	74.7934	-0.206551	0	0	30.1189
Force	Coin	Comp	V/nT	S3-2	0	0	0	0	0	2.48694
Force	Coin	Comp	V/nT	S3-2	50	46.027	-3.97302	0	0	7.86508
Force	Coin	Comp	V/nT	S3-2	75	74.1507	-0.849299	0	0	19.6383
Force	Coin	Comp	V/nT	S3-2	50	47.0709	-2.92915	0	0	11.2904
Force	Coin	Comp	V/nT	S3-2	25	29.0663	4.06631	0	0	12.1758
Force	Coin	Comp	V/nT	S3-2	0	5.90147	5.90147	0.901466	0.901466	1.83199
Force	Coin	Comp	V/nT	S3-2	100	104.65	4.64959	0	0	2.66234
Force	Coin	Comp	V/nT	S3-2	25	32.0124	7.01242	2.01242	2.01242	3.34484
Force	Coin	Comp	V/nT	S3-2	50	51.1304	1.13036	0	0	16.5195
Force	Coin	Comp	V/nT	S3-2	75	71.8097	-3.19032	0	0	4.31979
Force	Coin	Comp	V/nT	S3-2	0	0	0	0	0	2.11296
Force	Coin	Comp	V/nT	S3-2	75	72.9202	-2.07979	0	0	59.024
Force	Coin	Comp	V/nT	S3-2	100	106.924	6.92366	1.92366	1.92366	3.17613
Force	Coin	Comp	V/nT	S3-2	75	70.6928	-4.30724	0	0	3.11093
Force	Coin	Comp	V/nT	S3-2	50	55.9099	5.90993	0.90993	0.90993	7.96844
Force	Coin	Comp	V/nT	S3-2	0	0	0	0	0	1.76976
Force	Coin	Comp	V/nT	S3-2	25	23.2459	-1.75408	0	0	3.93562
Force	Coin	Comp	V/nT	S3-2	0	0	0	0	0	1.64806
Force	Coin	Comp	V/nT	S3-2	25	27.9648	2.96481	0	0	6.26197
Force	Coin	Comp	V/nT	S3-2	100	105.995	5.99466	0.994659	0.994659	7.29627
Force	Coin	Comp	V/nT	S3-2	0	0	0	0	0	1.84807
Force	Coin	Comp	V/nT	S3-2	100	104.507	4.50673	0	0	10.2074
Force	Coin	Comp	V/nT	S3-2	25	29.9468	4.94676	0	0	2.75376
Force	Coin	Comp	V/nT	S3-2	50	50.1647	0.164743	0	0	4.28885
Force	Coin	Comp	V/nT	S3-2	100	98.8216	-1.17836	0	0	4.04473
Force	Coin	Comp	nV/T	S3-2	25	62.5167	37.5167	32.5167	32.5167	17.2531
Force	Coin	Comp	nV/T	S3-2	100	105.533	5.53262	0.532617	0.532617	5.16565
Force	Coin	Comp	nV/T	S3-2	50	100.744	50.744	45.744	45.744	7.35141
Force	Coin	Comp	nV/T	S3-2	25	33.9888	8.98875	3.98875	3.98875	6.33776
Force	Coin	Comp	nV/T	S3-2	0	0	0	0	0	1.63923
Force	Coin	Comp	nV/T	S3-2	100	105.89	5.89039	0.890395	0.890395	2.13581
Force	Coin	Comp	nV/T	S3-2	0	0	0	0	0	1.52895
Force	Coin	Comp	nV/T	S3-2	75	75.6864	0.686371	0	0	3.73597
Force	Coin	Comp	nV/T	S3-2	100	108.855	8.85478	3.85478	3.85478	1.68724
Force	Coin	Comp	nV/T	S3-2	75	67.908	-7.09197	-2.09197	2.09197	1.41567
Force	Coin	Comp	nV/T	S3-2	100	115.648	15.6478	10.6478	10.6478	1.52884
Force	Coin	Comp	nV/T	S3-2	50	72.9196	22.9196	17.9196	17.9196	7.32024
Force	Coin	Comp	nV/T	S3-2	25	42.4392	17.4392	12.4392	12.4392	11.0874
Force	Coin	Comp	nV/T	S3-2	100	115.095	15.0947	10.0947	10.0947	2.02547
Force	Coin	Comp	nV/T	S3-2	0	0	0	0	0	1.48673
Force	Coin	Comp	nV/T	S3-2	25	30.8293	5.82926	0.829257	0.829257	5.21614
Force	Coin	Comp	nV/T	S3-2	75	105.37	30.37	25.37	25.37	2.90376
Force	Coin	Comp	nV/T	S3-2	25	19.5212	-5.47877	-0.478771	0.478771	3.2961
Force	Coin	Comp	nV/T	S3-2	50	107.525	57.525	52.525	52.525	2.27266
Force	Coin	Comp	nV/T	S3-2	75	70.0851	-4.9149	0	0	6.02421
Force	Coin	Comp	nV/T	S3-2	25	32.2986	7.29862	2.29862	2.29862	7.99851
Force	Coin	Comp	nV/T	S3-2	0	0	0	0	0	1.68237
Force	Coin	Comp	nV/T	S3-2	50	53.4926	3.49258	0	0	10.9275
Force	Coin	Comp	nV/T	S3-2	0	0	0	0	0	1.72824
Force	Coin	Comp	nV/T	S3-2	75	79.3005	4.30047	0	0	9.11769
Force	Coin	Comp	nV/T	S3-2	0	0	0	0	0	1.48206
Force	Coin	Comp	nV/T	S3-2	100	105.938	5.93849	0.938485	0.938485	1.98309
Force	Coin	Comp	nV/T	S3-2	50	58.5287	8.52872	3.52872	3.52872	9.85533
Force	Coin	Comp	nV/T	S3-2	75	106.956	31.9564	26.9564	26.9564	1.95323
Force	Coin	Comp	nV/T	S3-2	50	22.0244	-27.9756	-22.9756	22.9756	5.09634
Force	Coin	Comp	V/T	S3-2	50	50.0785	0.0785202	0	0	20.7347
Force	Coin	Comp	V/T	S3-2	75	75.4323	0.432271	0	0	1.56795
Force	Coin	Comp	V/T	S3-2	0	0	0	0	0	1.41662
Force	Coin	Comp	V/T	S3-2	100	104.394	4.39391	0	0	1.9543
Force	Coin	Comp	V/T	S3-2	50	48.4099	-1.59006	0	0	4.60724
Force	Coin	Comp	V/T	S3-2	0	0	0	0	0	1.19208
Force	Coin	Comp	V/T	S3-2	100	104.049	4.04861	0	0	1.85599
Force	Coin	Comp	V/T	S3-2	25	26.5335	1.53352	0	0	2.69352
Force	Coin	Comp	V/T	S3-2	50	45.5112	-4.48877	0	0	5.45941
Force	Coin	Comp	V/T	S3-2	75	73.4647	-1.53533	0	0	2.62135
Force	Coin	Comp	V/T	S3-2	100	97.8521	-2.1479	0	0	16.3281
Force	Coin	Comp	V/T	S3-2	50	45.9577	-4.04226	0	0	5.59284
Force	Coin	Comp	V/T	S3-2	25	22.6637	-2.33626	0	0	4.58374
Force	Coin	Comp	V/T	S3-2	50	45.784	-4.21599	0	0	15.2497
Force	Coin	Comp	V/T	S3-2	0	0	0	0	0	1.55207
Force	Coin	Comp	V/T	S3-2	25	22.2166	-2.78337	0	0	5.97582
Force	Coin	Comp	V/T	S3-2	0	0	0	0	0	1.43148
Force	Coin	Comp	V/T	S3-2	75	71.0762	-3.9238	0	0	4.5445
Force	Coin	Comp	V/T	S3-2	25	25.8805	0.880519	0	0	1.62218
Force	Coin	Comp	V/T	S3-2	100	104.435	4.43527	0	0	17.6394
Force	Coin	Comp	V/T	S3-2	25	25.1088	0.108848	0	0	5.34491
Force	Coin	Comp	V/T	S3-2	75	70.7611	-4.23894	0	0	1.95325
Force	Coin	Comp	V/T	S3-2	0	6.87042	6.87042	1.87042	1.87042	1.60614
Force	Coin	Comp	V/T	S3-2	100	100.614	0.613518	0	0	4.90561
Force	Coin	Comp	V/T	S3-2	75	81.1403	6.14026	1.14026	1.14026	1.43959
Force	Coin	Comp	V/T	S3-2	25	23.2204	-1.77956	0	0	5.63197
Force	Coin	Comp	V/T	S3-2	50	56.7509	6.7509	1.7509	1.7509	3.28149
Force	Coin	Comp	V/T	S3-2	100	103.661	3.6609	0	0	1.60609
Force	Coin	Comp	V/T	S3-2	0	0.00626756	0.00626756	0	0	1.32724
Force	Coin	Comp	V/T	S3-2	75	81.0852	6.0852	1.0852	1.0852	15.6981
Force	C2	Stiff	V/nT	S3-3	25	29.3222	4.32216	0	0	3.65428
Force	C2	Stiff	V/nT	S3-3	100	104.907	4.90685	0	0	4.15977
Force	C2	Stiff	V/nT	S3-3	0	0	0	0	0	3.08752
Force	C2	Stiff	V/nT	S3-3	50	47.045	-2.95501	0	0	16.289
Force	C2	Stiff	V/nT	S3-3	75	75.0113	0.0112528	0	0	2.12005
Force	C2	Stiff	V/nT	S3-3	0	0	0	0	0	1.84759
Force	C2	Stiff	V/nT	S3-3	100	101.901	1.90115	0	0	3.48816
Force	C2	Stiff	V/nT	S3-3	75	77.375	2.37505	0	0	8.8723
Force	C2	Stiff	V/nT	S3-3	50	55.2167	5.21669	0.216685	0.216685	50.175
Force	C2	Stiff	V/nT	S3-3	0	0	0	0	0	2.39174
Force	C2	Stiff	V/nT	S3-3	100	96.3809	-3.61913	0	0	12.9763
Force	C2	Stiff	V/nT	S3-3	25	30.3428	5.34278	0.342782	0.342782	5.60108
Force	C2	Stiff	V/nT	S3-3	50	45.9317	-4.06829	0	0	14.2452
Force	C2	Stiff	V/nT	S3-3	0	0	0	0	0	2.12077
Force	C2	Stiff	V/nT	S3-3	75	76.874	1.87402	0	0	3.32963
Force	C2	Stiff	V/nT	S3-3	0	0	0	0	0	1.93517
Force	C2	Stiff	V/nT	S3-3	50	56.5398	6.53981	1.53981	1.53981	3.15104
Force	C2	Stiff	V/nT	S3-3	25	23.29	-1.71002	0	0	3.56838
Force	C2	Stiff	V/nT	S3-3	0	0	0	0	0	1.49578
Force	C2	Stiff	V/nT	S3-3	50	44.1016	-5.89844	-0.898436	0.898436	2.11975
Force	C2	Stiff	V/nT	S3-3	75	95.2127	20.2127	15.2127	15.2127	9.64978
Force	C2	Stiff	V/nT	S3-3	25	26.9606	1.96056	0	0	5.45573
Force	C2	Stiff	V/nT	S3-3	75	79.9955	4.99549	0	0	9.39162
Force	C2	Stiff	V/nT	S3-3	100	104.844	4.84399	0	0	18.5846
Force	C2	Stiff	V/nT	S3-3	75	76.9114	1.91143	0	0	21.1742
Force	C2	Stiff	V/nT	S3-3	100	98.1224	-1.87764	0	0	2.35147
Force	C2	Stiff	V/nT	S3-3	25	29.0815	4.08149	0	0	6.94415
Force	C2	Stiff	V/nT	S3-3	100	105.186	5.18584	0.18584	0.18584	17.9854
Force	C2	Stiff	V/nT	S3-3	50	54.1806	4.18065	0	0	7.33543
Force	C2	Stiff	V/nT	S3-3	25	36.0038	11.0038	6.00375	6.00375	8.02255
Force	C2	Stiff	nV/T	S3-3	50	86.4454	36.4454	31.4454	31.4454	12.2131
Force	C2	Stiff	nV/T	S3-3	100	114.144	14.1441	9.14413	9.14413	6.25587
Force	C2	Stiff	nV/T	S3-3	0	0	0	0	0	2.30342
Force	C2	Stiff	nV/T	S3-3	25	58.3839	33.3839	28.3839	28.3839	15.7031
Force	C2	Stiff	nV/T	S3-3	100	83.4101	-16.5899	-11.5899	11.5899	9.17628
Force	C2	Stiff	nV/T	S3-3	0	0	0	0	0	2.65549
Force	C2	Stiff	nV/T	S3-3	50	57.9229	7.92286	2.92286	2.92286	9.39399
Force	C2	Stiff	nV/T	S3-3	75	74.1528	-0.847178	0	0	2.83098
Force	C2	Stiff	nV/T	S3-3	50	40.3866	-9.61339	-4.61339	4.61339	18.1028
Force	C2	Stiff	nV/T	S3-3	75	62.1169	-12.8831	-7.88315	7.88315	3.59472
Force	C2	Stiff	nV/T	S3-3	100	60.7092	-39.2908	-34.2908	34.2908	4.8312
Force	C2	Stiff	nV/T	S3-3	75	60.3809	-14.6191	-9.61913	9.61913	9.48822
Force	C2	Stiff	nV/T	S3-3	100	50.2801	-49.7199	-44.7199	44.7199	23.0456
Force	C2	Stiff	nV/T	S3-3	25	37.0288	12.0288	7.02882	7.02882	16.6811
Force	C2	Stiff	nV/T	S3-3	75	45.4359	-29.5641	-24.5641	24.5641	12.0637
Force	C2	Stiff	nV/T	S3-3	25	21.8475	-3.15252	0	0	18.6322
Force	C2	Stiff	nV/T	S3-3	0	0	0	0	0	3.45703
Force	C2	Stiff	nV/T	S3-3	75	62.2613	-12.7387	-7.73866	7.73866	9.32841
Force	C2	Stiff	nV/T	S3-3	25	7.85413	-17.1459	-12.1459	12.1459	18.368
Force	C2	Stiff	nV/T	S3-3	0	0	0	0	0	2.88827
Force	C2	Stiff	nV/T	S3-3	25	45.6672	20.6672	15.6672	15.6672	11.0904
Force	C2	Stiff	nV/T	S3-3	100	77.1042	-22.8958	-17.8958	17.8958	14.7321
Force	C2	Stiff	nV/T	S3-3	50	44.6372	-5.36284	-0.362837	0.362837	19.8953
Force	C2	Stiff	nV/T	S3-3	25	7.57372	-17.4263	-12.4263	12.4263	18.7448
Force	C2	Stiff	nV/T	S3-3	0	0	0	0	0	2.8329
Force	C2	Stiff	nV/T	S3-3	50	31.8052	-18.1948	-13.1948	13.1948	14.9528
Force	C2	Stiff	nV/T	S3-3	100	53.7716	-46.2284	-41.2284	41.2284	6.86096
Force	C2	Stiff	nV/T	S3-3	0	0	0	0	0	4.40009
Force	C2	Stiff	nV/T	S3-3	75	68.4218	-6.57817	-1.57817	1.57817	8.51401
Force	C2	Stiff	nV/T	S3-3	50	36.2622	-13.7378	-8.73779	8.73779	11.5349
Force	C2	Stiff	V/T	S3-3	50	52.3211	2.32115	0	0	4.66198
Force	C2	Stiff	V/T	S3-3	100	100.481	0.480688	0	0	2.11074
Force	C2	Stiff	V/T	S3-3	75	74.2004	-0.799631	0	0	36.1443
Force	C2	Stiff	V/T	S3-3	25	25.9703	0.970312	0	0	5.22366
Force	C2	Stiff	V/T	S3-3	0	0	0	0	0	2.23426
Force	C2	Stiff	V/T	S3-3	50	50.3432	0.343192	0	0	13.3656
Force	C2	Stiff	V/T	S3-3	25	23.8886	-1.11142	0	0	4.36983
Force	C2	Stiff	V/T	S3-3	100	101.381	1.38096	0	0	20.8397
Force	C2	Stiff	V/T	S3-3	50	45.3815	-4.61852	0	0	4.31272
Force	C2	Stiff	V/T	S3-3	25	22.5119	-2.48813	0	0	3.23113
Force	C2	Stiff	V/T	S3-3	75	73.8319	-1.16806	0	0	10.2067
Force	C2	Stiff	V/T	S3-3	100	104.11	4.11045	0	0	2.95334
Force	C2	Stiff	V/T	S3-3	0	0	0	0	0	2.54526
Force	C2	Stiff	V/T	S3-3	100	105.591	5.59065	0.590648	0.590648	4.17416
Force	C2	Stiff	V/T	S3-3	50	44.6039	-5.3961	-0.396096	0.396096	7.48789
Force	C2	Stiff	V/T	S3-3	25	23.3906	-1.60942	0	0	4.99995
Force	C2	Stiff	V/T	S3-3	0	0	0	0	0	2.35952
Force	C2	Stiff	V/T	S3-3	100	105.312	5.31195	0.31195	0.31195	2.34651
Force	C2	Stiff	V/T	S3-3	0	0	0	0	0	1.8228
Force	C2	Stiff	V/T	S3-3	50	45.96	-4.03996	0	0	18.1609
Force	C2	Stiff	V/T	S3-3	0	0	0	0	0	1.56011
Force	C2	Stiff	V/T	S3-3	75	71.6406	-3.35937	0	0	15.5033
Force	C2	Stiff	V/T	S3-3	0	0	0	0	0	1.7928
Force	C2	Stiff	V/T	S3-3	75	75.5834	0.583377	0	0	8.88929
Force	C2	Stiff	V/T	S3-3	25	30.5695	5.5695	0.569496	0.569496	5.06915
Force	C2	Stiff	V/T	S3-3	75	73.2549	-1.74506	0	0	6.09554
Force	C2	Stiff	V/T	S3-3	50	51.0636	1.06361	0	0	8.2111
Force	C2	Stiff	V/T	S3-3	100	101.271	1.27089	0	0	14.2204
Force	C2	Stiff	V/T	S3-3	25	27.3145	2.3145	0	0	5.52863
Force	C2	Stiff	V/T	S3-3	75	79.6907	4.69071	0	0	5.75134
Force	Coin	Stiff	V/nT	S3-3	25	30.4056	5.40563	0.40563	0.40563	26.7417
Force	Coin	Stiff	V/nT	S3-3	75	74.7125	-0.287498	0	0	10.1776
Force	Coin	Stiff	V/nT	S3-3	100	97.5246	-2.47541	0	0	4.95666
Force	Coin	Stiff	V/nT	S3-3	50	54.2106	4.21057	0	0	3.94359
Force	Coin	Stiff	V/nT	S3-3	25	29.5957	4.59566	0	0	3.24736
Force	Coin	Stiff	V/nT	S3-3	75	76.7277	1.72766	0	0	4.72011
Force	Coin	Stiff	V/nT	S3-3	0	0	0	0	0	2.00232
Force	Coin	Stiff	V/nT	S3-3	75	74.5366	-0.463448	0	0	2.43091
Force	Coin	Stiff	V/nT	S3-3	100	106.516	6.5158	1.5158	1.5158	2.0565
Force	Coin	Stiff	V/nT	S3-3	50	48.4364	-1.56358	0	0	2.93426
Force	Coin	Stiff	V/nT	S3-3	0	0	0	0	0	1.70543
Force	Coin	Stiff	V/nT	S3-3	50	54.7854	4.78545	0	0	3.33565
Force	Coin	Stiff	V/nT	S3-3	0	0	0	0	0	1.82281
Force	Coin	Stiff	V/nT	S3-3	25	31.824	6.82401	1.82401	1.82401	3.22529
Force	Coin	Stiff	V/nT	S3-3	50	50.7294	0.72938	0	0	11.6472
Force	Coin	Stiff	V/nT	S3-3	100	106.38	6.38023	1.38023	1.38023	2.38362
Force	Coin	Stiff	V/nT	S3-3	0	0	0	0	0	1.97628
Force	Coin	Stiff	V/nT	S3-3	75	74.5378	-0.462166	0	0	2.6655
Force	Coin	Stiff	V/nT	S3-3	25	21.9969	-3.00311	0	0	3.15105
Force	Coin	Stiff	V/nT	S3-3	75	73.8319	-1.16806	0	0	9.77619
Force	Coin	Stiff	V/nT	S3-3	100	103.051	3.05134	0	0	3.21626
Force	Coin	Stiff	V/nT	S3-3	0	0	0	0	0	2.38378
Force	Coin	Stiff	V/nT	S3-3	75	70.9992	-4.00079	0	0	11.2868
Force	Coin	Stiff	V/nT	S3-3	100	106.884	6.8839	1.8839	1.8839	12.9614
Force	Coin	Stiff	V/nT	S3-3	0	0	0	0	0	2.35328
Force	Coin	Stiff	V/nT	S3-3	50	47.2988	-2.70117	0	0	14.7917
Force	Coin	Stiff	V/nT	S3-3	25	23.5004	-1.49965	0	0	3.886
Force	Coin	Stiff	V/nT	S3-3	100	103.454	3.45378	0	0	4.23353
Force	Coin	Stiff	V/nT	S3-3	50	55.6826	5.68263	0.682631	0.682631	12.8068
Force	Coin	Stiff	V/nT	S3-3	25	23.9191	-1.08091	0	0	4.32681
Force	Coin	Stiff	nV/T	S3-3	25	5.06312	-19.9369	-14.9369	14.9369	5.46165
Force	Coin	Stiff	nV/T	S3-3	75	101.77	26.7697	21.7697	21.7697	3.67578
Force	Coin	Stiff	nV/T	S3-3	100	100.867	0.866782	0	0	2.90622
Force	Coin	Stiff	nV/T	S3-3	50	75.187	25.187	20.187	20.187	9.19216
Force	Coin	Stiff	nV/T	S3-3	0	0	0	0	0	2.02446
Force	Coin	Stiff	nV/T	S3-3	100	105.203	5.20345	0.203447	0.203447	2.8793
Force	Coin	Stiff	nV/T	S3-3	25	0	-25	-20	20	17.0723
Force	Coin	Stiff	nV/T	S3-3	100	101.575	1.57481	0	0	4.04791
Force	Coin	Stiff	nV/T	S3-3	50	80.7243	30.7243	25.7243	25.7243	5.75149
Force	Coin	Stiff	nV/T	S3-3	0	0	0	0	0	11.5718
Force	Coin	Stiff	nV/T	S3-3	25	40.6317	15.6317	10.6317	10.6317	9.94672
Force	Coin	Stiff	nV/T	S3-3	50	71.9297	21.9297	16.9297	16.9297	14.116
Force	Coin	Stiff	nV/T	S3-3	0	0	0	0	0	2.6384
Force	Coin	Stiff	nV/T	S3-3	75	67.332	-7.66799	-2.66799	2.66799	16.2559
Force	Coin	Stiff	nV/T	S3-3	50	60.5958	10.5958	5.59579	5.59579	4.72707
Force	Coin	Stiff	nV/T	S3-3	25	58.0402	33.0402	28.0402	28.0402	6.44066
Force	Coin	Stiff	nV/T	S3-3	75	62.664	-12.336	-7.33604	7.33604	10.1753
Force	Coin	Stiff	nV/T	S3-3	100	108.628	8.62768	3.62768	3.62768	3.14403
Force	Coin	Stiff	nV/T	S3-3	50	85.5511	35.5511	30.5511	30.5511	5.2569
Force	Coin	Stiff	nV/T	S3-3	100	108.716	8.7157	3.7157	3.7157	3.02516
Force	Coin	Stiff	nV/T	S3-3	75	70.3567	-4.64331	0	0	29.0942
Force	Coin	Stiff	nV/T	S3-3	0	0	0	0	0	2.91228
Force	Coin	Stiff	nV/T	S3-3	75	86.7168	11.7168	6.71682	6.71682	8.36066
Force	Coin	Stiff	nV/T	S3-3	25	21.7637	-3.2363	0	0	9.4543
Force	Coin	Stiff	nV/T	S3-3	0	0	0	0	0	2.49684
Force	Coin	Stiff	nV/T	S3-3	75	72.696	-2.30399	0	0	7.43269
Force	Coin	Stiff	nV/T	S3-3	100	107.737	7.73681	2.73681	2.73681	5.13638
Force	Coin	Stiff	nV/T	S3-3	0	0	0	0	0	2.91133
Force	Coin	Stiff	nV/T	S3-3	50	76.3265	26.3265	21.3265	21.3265	4.70296
Force	Coin	Stiff	nV/T	S3-3	25	28.7938	3.79377	0	0	19.2974
Force	Coin	Stiff	V/T	S3-3	25	26.3873	1.38728	0	0	7.16393
Force	Coin	Stiff	V/T	S3-3	100	101.359	1.35934	0	0	3.24633
Force	Coin	Stiff	V/T	S3-3	25	25.6833	0.683291	0	0	3.48937
Force	Coin	Stiff	V/T	S3-3	50	45.2509	-4.74906	0	0	5.69191
Force	Coin	Stiff	V/T	S3-3	25	31.758	6.75803	1.75803	1.75803	3.03267
Force	Coin	Stiff	V/T	S3-3	0	0	0	0	0	1.90527
Force	Coin	Stiff	V/T	S3-3	100	107.157	7.15723	2.15723	2.15723	11.5547
Force	Coin	Stiff	V/T	S3-3	75	78.4329	3.43291	0	0	6.15466
Force	Coin	Stiff	V/T	S3-3	100	95.8957	-4.10428	0	0	3.57035
Force	Coin	Stiff	V/T	S3-3	75	75.5792	0.579236	0	0	5.21664
Force	Coin	Stiff	V/T	S3-3	50	49.1417	-0.858303	0	0	6.50375
Force	Coin	Stiff	V/T	S3-3	0	0	0	0	0	2.1862
Force	Coin	Stiff	V/T	S3-3	25	29.519	4.51904	0	0	5.27993
Force	Coin	Stiff	V/T	S3-3	0	0	0	0	0	3.71053
Force	Coin	Stiff	V/T	S3-3	100	105.092	5.09186	0.0918631	0.0918631	6.36028
Force	Coin	Stiff	V/T	S3-3	0	0	0	0	0	2.18315
Force	Coin	Stiff	V/T	S3-3	50	48.9123	-1.08774	0	0	15.7561
Force	Coin	Stiff	V/T	S3-3	75	69.499	-5.50102	-0.501016	0.501016	10.2427
Force	Coin	Stiff	V/T	S3-3	50	47.495	-2.50498	0	0	2.67453
Force	Coin	Stiff	V/T	S3-3	75	72.3713	-2.62867	0	0	8.31053
Force	Coin	Stiff	V/T	S3-3	100	98.3316	-1.66839	0	0	2.62537
Force	Coin	Stiff	V/T	S3-3	50	50.526	0.525974	0	0	7.24728
Force	Coin	Stiff	V/T	S3-3	75	71.8472	-3.15281	0	0	13.4467
Force	Coin	Stiff	V/T	S3-3	25	29.321	4.32105	0	0	4.12716
Force	Coin	Stiff	V/T	S3-3	50	52.9898	2.9898	0	0	4.00935
Force	Coin	Stiff	V/T	S3-3	0	0	0	0	0	1.85636
Force	Coin	Stiff	V/T	S3-3	75	81.4777	6.47774	1.47774	1.47774	6.20883
Force	Coin	Stiff	V/T	S3-3	25	21.1998	-3.80021	0	0	2.34287
Force	Coin	Stiff	V/T	S3-3	0	0	0	0	0	2.22568
Force	Coin	Stiff	V/T	S3-3	100	105.324	5.32439	0.324389	0.324389	3.48812
Force	C2	Comp	V/nT	S3-3	100	102.653	2.65342	0	0	4.38672
Force	C2	Comp	V/nT	S3-3	0	0	0	0	0	1.73555
Force	C2	Comp	V/nT	S3-3	100	103.087	3.0871	0	0	2.33745
Force	C2	Comp	V/nT	S3-3	75	75.9669	0.966874	0	0	14.0298
Force	C2	Comp	V/nT	S3-3	25	24.2276	-0.772369	0	0	3.61954
Force	C2	Comp	V/nT	S3-3	0	0	0	0	0	2.22308
Force	C2	Comp	V/nT	S3-3	100	103.583	3.5829	0	0	3.40687
Force	C2	Comp	V/nT	S3-3	0	0	0	0	0	1.74164
Force	C2	Comp	V/nT	S3-3	50	58.3492	8.34922	3.34922	3.34922	9.91253
Force	C2	Comp	V/nT	S3-3	75	71.7049	-3.29509	0	0	4.3239
Force	C2	Comp	V/nT	S3-3	0	0	0	0	0	2.07051
Force	C2	Comp	V/nT	S3-3	75	73.4655	-1.53449	0	0	2.76682
Force	C2	Comp	V/nT	S3-3	25	30.1802	5.18023	0.180229	0.180229	3.60048
Force	C2	Comp	V/nT	S3-3	100	99.2459	-0.754119	0	0	2.33664
Force	C2	Comp	V/nT	S3-3	50	50.3182	0.318173	0	0	2.9442
Force	C2	Comp	V/nT	S3-3	75	72.6705	-2.32954	0	0	4.47126
Force	C2	Comp	V/nT	S3-3	25	13.3309	-11.6691	-6.66908	6.66908	2.33645
Force	C2	Comp	V/nT	S3-3	100	108.202	8.20171	3.20171	3.20171	5.04811
Force	C2	Comp	V/nT	S3-3	75	72.1961	-2.80388	0	0	28.1979
Force	C2	Comp	V/nT	S3-3	25	24.7951	-0.20486	0	0	4.68299
Force	C2	Comp	V/nT	S3-3	50	47.0139	-2.98614	0	0	2.29126
Force	C2	Comp	V/nT	S3-3	25	24.9743	-0.0256582	0	0	6.53985
Force	C2	Comp	V/nT	S3-3	50	46.2608	-3.73923	0	0	7.51697
Force	C2	Comp	V/nT	S3-3	0	0	0	0	0	1.89906
Force	C2	Comp	V/nT	S3-3	50	43.8192	-6.18085	-1.18085	1.18085	27.2399
Force	C2	Comp	V/nT	S3-3	75	74.9392	-0.0608065	0	0	14.3813
Force	C2	Comp	V/nT	S3-3	50	50.1163	0.116314	0	0	4.20198
Force	C2	Comp	V/nT	S3-3	100	102.111	2.111	0	0	2.23012
Force	C2	Comp	V/nT	S3-3	0	0	0	0	0	1.90522
Force	C2	Comp	V/nT	S3-3	25	24.0735	-0.926481	0	0	6.68251
Force	C2	Comp	nV/T	S3-3	100	106.063	6.06318	1.06318	1.06318	3.98791
Force	C2	Comp	nV/T	S3-3	50	39.6225	-10.3775	-5.37755	5.37755	3.2653
Force	C2	Comp	nV/T	S3-3	100	82.4798	-17.5202	-12.5202	12.5202	3.52058
Force	C2	Comp	nV/T	S3-3	75	81.2812	6.28123	1.28123	1.28123	15.5424
Force	C2	Comp	nV/T	S3-3	50	35.9656	-14.0344	-9.03442	9.03442	8.27349
Force	C2	Comp	nV/T	S3-3	25	10.2399	-14.7601	-9.76013	9.76013	18.3684
Force	C2	Comp	nV/T	S3-3	0	0	0	0	0	2.40681
Force	C2	Comp	nV/T	S3-3	25	59.743	34.743	29.743	29.743	18.551
Force	C2	Comp	nV/T	S3-3	0	0	0	0	0	1.93617
Force	C2	Comp	nV/T	S3-3	50	51.2406	1.24057	0	0	11.8032
Force	C2	Comp	nV/T	S3-3	75	72.7394	-2.2606	0	0	17.5574
Force	C2	Comp	nV/T	S3-3	0	0	0	0	0	1.87197
Force	C2	Comp	nV/T	S3-3	25	7.64117	-17.3588	-12.3588	12.3588	9.35898
Force	C2	Comp	nV/T	S3-3	0	0	0	0	0	3.35165
Force	C2	Comp	nV/T	S3-3	75	66.1656	-8.8344	-3.8344	3.8344	15.2255
Force	C2	Comp	nV/T	S3-3	100	103.312	3.31199	0	0	4.63078
Force	C2	Comp	nV/T	S3-3	25	10.9527	-14.0473	-9.04732	9.04732	3.79309
Force	C2	Comp	nV/T	S3-3	50	41.7527	-8.24729	-3.24729	3.24729	4.3119
Force	C2	Comp	nV/T	S3-3	25	0	-25	-20	20	5.05599
Force	C2	Comp	nV/T	S3-3	100	106.51	6.51016	1.51016	1.51016	2.65741
Force	C2	Comp	nV/T	S3-3	50	10.0103	-39.9897	-34.9897	34.9897	3.8637
Force	C2	Comp	nV/T	S3-3	100	108.134	8.13357	3.13357	3.13357	3.04641
Force	C2	Comp	nV/T	S3-3	25	0	-25	-20	20	14.1842
Force	C2	Comp	nV/T	S3-3	75	11.1009	-63.8991	-58.8991	58.8991	26.3686
Force	C2	Comp	nV/T	S3-3	0	0	0	0	0	2.99163
Force	C2	Comp	nV/T	S3-3	75	31.6935	-43.3065	-38.3065	38.3065	10.5795
Force	C2	Comp	nV/T	S3-3	0	0	0	0	0	3.17387
Force	C2	Comp	nV/T	S3-3	50	14.1543	-35.8457	-30.8457	30.8457	8.99868
Force	C2	Comp	nV/T	S3-3	100	99.7363	-0.263666	0	0	6.6081
Force	C2	Comp	nV/T	S3-3	75	83.8651	8.86512	3.86512	3.86512	10.04
Force	C2	Comp	V/T	S3-3	75	71.9835	-3.0165	0	0	9.87395
Force	C2	Comp	V/T	S3-3	0	0	0	0	0	2.02374
Force	C2	Comp	V/T	S3-3	75	73.1535	-1.8465	0	0	8.39543
Force	C2	Comp	V/T	S3-3	25	28.1574	3.15742	0	0	6.00213
Force	C2	Comp	V/T	S3-3	75	77.4192	2.4192	0	0	5.51473
Force	C2	Comp	V/T	S3-3	100	96.9101	-3.08986	0	0	3.21411
Force	C2	Comp	V/T	S3-3	50	48.6814	-1.3186	0	0	24.8978
Force	C2	Comp	V/T	S3-3	100	99.2713	-0.728704	0	0	20.1178
Force	C2	Comp	V/T	S3-3	25	22.5784	-2.42163	0	0	5.10328
Force	C2	Comp	V/T	S3-3	0	0	0	0	0	1.85917
Force	C2	Comp	V/T	S3-3	50	45.6265	-4.37347	0	0	24.528
Force	C2	Comp	V/T	S3-3	25	24.7096	-0.290352	0	0	3.21423
Force	C2	Comp	V/T	S3-3	0	0	0	0	0	2.39964
Force	C2	Comp	V/T	S3-3	100	103.711	3.71079	0	0	6.61643
Force	C2	Comp	V/T	S3-3	0	0	0	0	0	1.78335
Force	C2	Comp	V/T	S3-3	100	102.924	2.92406	0	0	9.55147
Force	C2	Comp	V/T	S3-3	50	56.8663	6.86634	1.86634	1.86634	2.93751
Force	C2	Comp	V/T	S3-3	25	22.729	-2.27104	0	0	5.65709
Force	C2	Comp	V/T	S3-3	50	47.8927	-2.10733	0	0	2.76789
Force	C2	Comp	V/T	S3-3	75	71.5803	-3.41973	0	0	31.039
Force	C2	Comp	V/T	S3-3	100	96.9237	-3.07634	0	0	2.28109
Force	C2	Comp	V/T	S3-3	75	83.2439	8.24386	3.24386	3.24386	13.1178
Force	C2	Comp	V/T	S3-3	100	95.7324	-4.26759	0	0	6.8719
Force	C2	Comp	V/T	S3-3	50	54.7645	4.76453	0	0	2.77818
Force	C2	Comp	V/T	S3-3	0	0	0	0	0	1.84658
Force	C2	Comp	V/T	S3-3	25	36.1641	11.1641	6.16414	6.16414	5.59809
Force	C2	Comp	V/T	S3-3	75	75.4871	0.487128	0	0	5.90659
Force	C2	Comp	V/T	S3-3	25	32.3668	7.36683	2.36683	2.36683	3.68691
Force	C2	Comp	V/T	S3-3	0	32.3002	32.3002	27.3002	27.3002	0.080111
Force	C2	Comp	V/T	S3-3	50	49.9359	-0.0640779	0	0	12.9055
Force	Coin	Comp	V/nT	S3-3	25	20.0788	-4.92117	0	0	4.20684
Force	Coin	Comp	V/nT	S3-3	100	106.833	6.83316	1.83316	1.83316	3.23431
Force	Coin	Comp	V/nT	S3-3	75	80.4896	5.48956	0.48956	0.48956	1.68737
Force	Coin	Comp	V/nT	S3-3	50	56.7286	6.72862	1.72862	1.72862	12.1058
Force	Coin	Comp	V/nT	S3-3	75	71.7786	-3.22136	0	0	10.2535
Force	Coin	Comp	V/nT	S3-3	0	0	0	0	0	2.4811
Force	Coin	Comp	V/nT	S3-3	50	51.4197	1.41971	0	0	17.4565
Force	Coin	Comp	V/nT	S3-3	75	80.2105	5.2105	0.210501	0.210501	17.3915
Force	Coin	Comp	V/nT	S3-3	50	46.2565	-3.74347	0	0	4.16943
Force	Coin	Comp	V/nT	S3-3	25	25.1416	0.141601	0	0	5.15239
Force	Coin	Comp	V/nT	S3-3	0	0	0	0	0	2.29554
Force	Coin	Comp	V/nT	S3-3	100	95.4661	-4.53387	0	0	4.34375
Force	Coin	Comp	V/nT	S3-3	25	22.7549	-2.24506	0	0	6.89379
Force	Coin	Comp	V/nT	S3-3	50	46.7455	-3.25449	0	0	3.21828
Force	Coin	Comp	V/nT	S3-3	75	79.0808	4.08084	0	0	3.07982
Force	Coin	Comp	V/nT	S3-3	0	0	0	0	0	2.50999
Force	Coin	Comp	V/nT	S3-3	75	78.4911	3.49108	0	0	12.9132
Force	Coin	Comp	V/nT	S3-3	100	103.322	3.3217	0	0	6.50275
Force	Coin	Comp	V/nT	S3-3	75	70.2293	-4.77073	0	0	8.49007
Force	Coin	Comp	V/nT	S3-3	50	56.8451	6.84515	1.84515	1.84515	4.90967
Force	Coin	Comp	V/nT	S3-3	0	0	0	0	0	2.28127
Force	Coin	Comp	V/nT	S3-3	25	33.0429	8.0429	3.0429	3.0429	7.38356
Force	Coin	Comp	V/nT	S3-3	0	0	0	0	0	1.98533
Force	Coin	Comp	V/nT	S3-3	25	22.64	-2.36005	0	0	4.53447
Force	Coin	Comp	V/nT	S3-3	100	98.0433	-1.95673	0	0	3.06377
Force	Coin	Comp	V/nT	S3-3	0	0	0	0	0	2.18497
Force	Coin	Comp	V/nT	S3-3	100	101.451	1.45146	0	0	2.80868
Force	Coin	Comp	V/nT	S3-3	25	21.5267	-3.4733	0	0	5.36648
Force	Coin	Comp	V/nT	S3-3	50	49.8301	-0.169876	0	0	8.1459
Force	Coin	Comp	V/nT	S3-3	100	102.827	2.82721	0	0	3.13401
Force	Coin	Comp	nV/T	S3-3	25	35.276	10.276	5.27603	5.27603	12.0266
Force	Coin	Comp	nV/T	S3-3	100	91.6917	-8.30826	-3.30826	3.30826	2.33711
Force	Coin	Comp	nV/T	S3-3	50	41.7726	-8.22741	-3.22741	3.22741	9.05486
Force	Coin	Comp	nV/T	S3-3	25	26.9523	1.95225	0	0	6.0816
Force	Coin	Comp	nV/T	S3-3	0	0	0	0	0	3.1597
Force	Coin	Comp	nV/T	S3-3	100	103.277	3.27708	0	0	2.00655
Force	Coin	Comp	nV/T	S3-3	0	0	0	0	0	1.79162
Force	Coin	Comp	nV/T	S3-3	75	81.8791	6.87911	1.87911	1.87911	13.9375
Force	Coin	Comp	nV/T	S3-3	100	114.865	14.8651	9.86513	9.86513	2.1027
Force	Coin	Comp	nV/T	S3-3	75	45.5844	-29.4156	-24.4156	24.4156	5.10485
Force	Coin	Comp	nV/T	S3-3	100	106.527	6.52693	1.52693	1.52693	2.40009
Force	Coin	Comp	nV/T	S3-3	50	51.5224	1.52237	0	0	3.00873
Force	Coin	Comp	nV/T	S3-3	25	54.8816	29.8816	24.8816	24.8816	6.29596
Force	Coin	Comp	nV/T	S3-3	100	102.841	2.84134	0	0	1.89613
Force	Coin	Comp	nV/T	S3-3	0	0	0	0	0	1.94413
Force	Coin	Comp	nV/T	S3-3	25	23.7351	-1.26485	0	0	15.7101
Force	Coin	Comp	nV/T	S3-3	75	82.1013	7.10129	2.10129	2.10129	3.43294
Force	Coin	Comp	nV/T	S3-3	25	31.0725	6.07253	1.07253	1.07253	12.0896
Force	Coin	Comp	nV/T	S3-3	50	82.0133	32.0133	27.0133	27.0133	12.4618
Force	Coin	Comp	nV/T	S3-3	75	91.5712	16.5712	11.5712	11.5712	12.3295
Force	Coin	Comp	nV/T	S3-3	25	31.1904	6.19044	1.19044	1.19044	7.47126
Force	Coin	Comp	nV/T	S3-3	0	0	0	0	0	1.68112
Force	Coin	Comp	nV/T	S3-3	50	85.9494	35.9494	30.9494	30.9494	5.71984
Force	Coin	Comp	nV/T	S3-3	0	0	0	0	0	3.51037
Force	Coin	Comp	nV/T	S3-3	75	68.1351	-6.86492	-1.86492	1.86492	7.16678
Force	Coin	Comp	nV/T	S3-3	0	0	0	0	0	3.61884
Force	Coin	Comp	nV/T	S3-3	100	103.694	3.69448	0	0	1.72018
Force	Coin	Comp	nV/T	S3-3	50	69.3829	19.3829	14.3829	14.3829	2.41384
Force	Coin	Comp	nV/T	S3-3	75	67.8289	-7.17115	-2.17115	2.17115	8.56918
Force	Coin	Comp	nV/T	S3-3	50	59.096	9.09601	4.09601	4.09601	10.7528
Force	Coin	Comp	V/T	S3-3	50	45.3514	-4.64863	0	0	8.05472
Force	Coin	Comp	V/T	S3-3	75	72.6162	-2.38385	0	0	12.6616
Force	Coin	Comp	V/T	S3-3	0	0	0	0	0	1.97647
Force	Coin	Comp	V/T	S3-3	100	102.187	2.18702	0	0	3.08867
Force	Coin	Comp	V/T	S3-3	50	51.6539	1.65392	0	0	4.93574
Force	Coin	Comp	V/T	S3-3	0	0	0	0	0	1.8148
Force	Coin	Comp	V/T	S3-3	100	98.3439	-1.65613	0	0	1.89603
Force	Coin	Comp	V/T	S3-3	25	30.2409	5.24093	0.240931	0.240931	3.91349
Force	Coin	Comp	V/T	S3-3	50	45.662	-4.33803	0	0	2.92633
Force	Coin	Comp	V/T	S3-3	75	74.1193	-0.880696	0	0	4.57662
Force	Coin	Comp	V/T	S3-3	100	100.246	0.245813	0	0	2.03246
Force	Coin	Comp	V/T	S3-3	50	44.8494	-5.15058	-0.15058	0.15058	34.4321
Force	Coin	Comp	V/T	S3-3	25	26.7594	1.7594	0	0	2.96119
Force	Coin	Comp	V/T	S3-3	50	45.2327	-4.76725	0	0	2.57652
Force	Coin	Comp	V/T	S3-3	0	0	0	0	0	1.80644
Force	Coin	Comp	V/T	S3-3	25	34.7404	9.74039	4.74039	4.74039	2.9756
Force	Coin	Comp	V/T	S3-3	0	0	0	0	0	1.56789
Force	Coin	Comp	V/T	S3-3	75	71.316	-3.68404	0	0	1.88226
Force	Coin	Comp	V/T	S3-3	25	22.0211	-2.97886	0	0	3.07756
Force	Coin	Comp	V/T	S3-3	100	103.021	3.02094	0	0	2.67252
Force	Coin	Comp	V/T	S3-3	25	25.7398	0.739813	0	0	4.07098
Force	Coin	Comp	V/T	S3-3	75	75.9888	0.988774	0	0	17.3212
Force	Coin	Comp	V/T	S3-3	0	0	0	0	0	1.70444
Force	Coin	Comp	V/T	S3-3	100	100.863	0.863299	0	0	2.36055
Force	Coin	Comp	V/T	S3-3	75	80.4214	5.42141	0.421411	0.421411	3.39213
Force	Coin	Comp	V/T	S3-3	25	30.5401	5.54015	0.540147	0.540147	2.6381
Force	Coin	Comp	V/T	S3-3	50	55.998	5.99803	0.99803	0.99803	10.2103
Force	Coin	Comp	V/T	S3-3	100	104.285	4.28518	0	0	3.02994
Force	Coin	Comp	V/T	S3-3	0	0	0	0	0	2.20002
Force	Coin	Comp	V/T	S3-3	75	74.2932	-0.706843	0	0	10.8982
Force	C2	Stiff	V/nT	S3-4	25	25.7358	0.735789	0	0	5.77712
Force	C2	Stiff	V/nT	S3-4	100	100.677	0.676534	0	0	21.1855
Force	C2	Stiff	V/nT	S3-4	0	0	0	0	0	1.79656
Force	C2	Stiff	V/nT	S3-4	50	66.6944	16.6944	11.6944	11.6944	12.1088
Force	C2	Stiff	V/nT	S3-4	75	72.4422	-2.55782	0	0	8.63754
Force	C2	Stiff	V/nT	S3-4	0	0	0	0	0	2.04825
Force	C2	Stiff	V/nT	S3-4	100	100.034	0.0338242	0	0	14.4755
Force	C2	Stiff	V/nT	S3-4	75	73.0794	-1.92059	0	0	11.9494
Force	C2	Stiff	V/nT	S3-4	50	48.6766	-1.32337	0	0	10.2413
Force	C2	Stiff	V/nT	S3-4	0	0	0	0	0	1.95116
Force	C2	Stiff	V/nT	S3-4	100	103.013	3.01327	0	0	11.8067
Force	C2	Stiff	V/nT	S3-4	25	28.7305	3.73051	0	0	3.74494
Force	C2	Stiff	V/nT	S3-4	50	56.3068	6.30678	1.30678	1.30678	2.34848
Force	C2	Stiff	V/nT	S3-4	0	0	0	0	0	1.73859
Force	C2	Stiff	V/nT	S3-4	75	79.3292	4.3292	0	0	19.1541
Force	C2	Stiff	V/nT	S3-4	0	0	0	0	0	1.39546
Force	C2	Stiff	V/nT	S3-4	50	47.2768	-2.72317	0	0	5.42044
Force	C2	Stiff	V/nT	S3-4	25	30.8683	5.86827	0.868272	0.868272	5.13116
Force	C2	Stiff	V/nT	S3-4	0	0	0	0	0	1.70166
Force	C2	Stiff	V/nT	S3-4	50	55.027	5.02704	0.0270393	0.0270393	16.7407
Force	C2	Stiff	V/nT	S3-4	75	73.6835	-1.31653	0	0	7.27072
Force	C2	Stiff	V/nT	S3-4	25	28.858	3.85797	0	0	6.55991
Force	C2	Stiff	V/nT	S3-4	75	75.4928	0.492838	0	0	31.9409
Force	C2	Stiff	V/nT	S3-4	100	104.581	4.58089	0	0	8.85052
Force	C2	Stiff	V/nT	S3-4	75	76.4146	1.41464	0	0	6.64323
Force	C2	Stiff	V/nT	S3-4	100	102.295	2.29487	0	0	3.84892
Force	C2	Stiff	V/nT	S3-4	25	28.802	3.80198	0	0	3.72867
Force	C2	Stiff	V/nT	S3-4	100	98.1745	-1.8255	0	0	6.17194
Force	C2	Stiff	V/nT	S3-4	50	48.4087	-1.5913	0	0	6.73144
Force	C2	Stiff	V/nT	S3-4	25	28.9679	3.96793	0	0	5.05514
Force	C2	Stiff	nV/T	S3-4	50	79.2287	29.2287	24.2287	24.2287	12.0648
Force	C2	Stiff	nV/T	S3-4	100	115.896	15.8961	10.8961	10.8961	3.2996
Force	C2	Stiff	nV/T	S3-4	0	0	0	0	0	2.31433
Force	C2	Stiff	nV/T	S3-4	25	27.7408	2.74082	0	0	24.3869
Force	C2	Stiff	nV/T	S3-4	100	104.198	4.19767	0	0	2.42249
Force	C2	Stiff	nV/T	S3-4	0	0	0	0	0	2.38783
Force	C2	Stiff	nV/T	S3-4	50	15.1729	-34.8271	-29.8271	29.8271	17.5871
Force	C2	Stiff	nV/T	S3-4	75	74.6407	-0.3593	0	0	23.1418
Force	C2	Stiff	nV/T	S3-4	50	30.3899	-19.6101	-14.6101	14.6101	4.02491
Force	C2	Stiff	nV/T	S3-4	75	43.7077	-31.2923	-26.2923	26.2923	5.21658
Force	C2	Stiff	nV/T	S3-4	100	108.811	8.81123	3.81123	3.81123	2.43317
Force	C2	Stiff	nV/T	S3-4	75	69.4663	-5.5337	-0.533699	0.533699	7.9058
Force	C2	Stiff	nV/T	S3-4	100	111.715	11.7146	6.71463	6.71463	1.9422
Force	C2	Stiff	nV/T	S3-4	25	32.8895	7.88953	2.88953	2.88953	22.2419
Force	C2	Stiff	nV/T	S3-4	75	88.6822	13.6822	8.68221	8.68221	9.12812
Force	C2	Stiff	nV/T	S3-4	25	40.7447	15.7447	10.7447	10.7447	36.6268
Force	C2	Stiff	nV/T	S3-4	0	0	0	0	0	2.10725
Force	C2	Stiff	nV/T	S3-4	75	58.8095	-16.1905	-11.1905	11.1905	17.2626
Force	C2	Stiff	nV/T	S3-4	25	58.5707	33.5707	28.5707	28.5707	21.4984
Force	C2	Stiff	nV/T	S3-4	0	0	0	0	0	1.75182
Force	C2	Stiff	nV/T	S3-4	25	33.5217	8.52169	3.52169	3.52169	58.9771
Force	C2	Stiff	nV/T	S3-4	100	117.546	17.546	12.546	12.546	2.87614
Force	C2	Stiff	nV/T	S3-4	50	82.1757	32.1757	27.1757	27.1757	13.3066
Force	C2	Stiff	nV/T	S3-4	25	40.6269	15.6269	10.6269	10.6269	8.97391
Force	C2	Stiff	nV/T	S3-4	0	0	0	0	0	2.87076
Force	C2	Stiff	nV/T	S3-4	50	45.3907	-4.60929	0	0	32.3176
Force	C2	Stiff	nV/T	S3-4	100	113.211	13.211	8.21104	8.21104	3.36225
Force	C2	Stiff	nV/T	S3-4	0	0	0	0	0	3.06378
Force	C2	Stiff	nV/T	S3-4	75	80.2058	5.20576	0.20576	0.20576	11.2629
Force	C2	Stiff	nV/T	S3-4	50	67.9888	17.9888	12.9888	12.9888	25.9368
Force	C2	Stiff	V/T	S3-4	50	48.1764	-1.82364	0	0	22.2068
Force	C2	Stiff	V/T	S3-4	100	99.9107	-0.08931	0	0	6.95513
Force	C2	Stiff	V/T	S3-4	75	71.0377	-3.96231	0	0	4.94882
Force	C2	Stiff	V/T	S3-4	25	23.2259	-1.77409	0	0	3.95439
Force	C2	Stiff	V/T	S3-4	0	0	0	0	0	1.68559
Force	C2	Stiff	V/T	S3-4	50	55.6962	5.69624	0.696236	0.696236	5.24472
Force	C2	Stiff	V/T	S3-4	25	20.3611	-4.63889	0	0	10.9499
Force	C2	Stiff	V/T	S3-4	100	104.75	4.75001	0	0	3.79529
Force	C2	Stiff	V/T	S3-4	50	53.4952	3.4952	0	0	7.0908
Force	C2	Stiff	V/T	S3-4	25	29.1822	4.18224	0	0	3.15931
Force	C2	Stiff	V/T	S3-4	75	78.6154	3.61537	0	0	5.08072
Force	C2	Stiff	V/T	S3-4	100	97.2664	-2.73358	0	0	4.78211
Force	C2	Stiff	V/T	S3-4	0	0	0	0	0	1.73883
Force	C2	Stiff	V/T	S3-4	100	100.134	0.134493	0	0	10.9927
Force	C2	Stiff	V/T	S3-4	50	53.5817	3.58175	0	0	9.92615
Force	C2	Stiff	V/T	S3-4	25	30.5489	5.54888	0.548877	0.548877	1.40814
Force	C2	Stiff	V/T	S3-4	0	0	0	0	0	2.12176
Force	C2	Stiff	V/T	S3-4	100	97.6064	-2.39358	0	0	3.68091
Force	C2	Stiff	V/T	S3-4	0	0	0	0	0	2.01126
Force	C2	Stiff	V/T	S3-4	50	48.4136	-1.58642	0	0	9.98499
Force	C2	Stiff	V/T	S3-4	0	0	0	0	0	1.85273
Force	C2	Stiff	V/T	S3-4	75	80.2482	5.24823	0.248228	0.248228	3.97171
Force	C2	Stiff	V/T	S3-4	0	0	0	0	0	1.79861
Force	C2	Stiff	V/T	S3-4	75	70.2895	-4.71051	0	0	3.06429
Force	C2	Stiff	V/T	S3-4	25	28.9231	3.92305	0	0	3.19982
Force	C2	Stiff	V/T	S3-4	75	72.3241	-2.67588	0	0	18.3974
Force	C2	Stiff	V/T	S3-4	50	47.075	-2.92496	0	0	10.5518
Force	C2	Stiff	V/T	S3-4	100	96.0203	-3.97975	0	0	21.1846
Force	C2	Stiff	V/T	S3-4	25	25.6819	0.681862	0	0	8.27337
Force	C2	Stiff	V/T	S3-4	75	79.7721	4.77208	0	0	23.8019
Force	Coin	Stiff	V/nT	S3-4	25	23.4396	-1.56041	0	0	2.70072
Force	Coin	Stiff	V/nT	S3-4	75	73.165	-1.83502	0	0	28.7058
Force	Coin	Stiff	V/nT	S3-4	100	99.311	-0.689018	0	0	4.26466
Force	Coin	Stiff	V/nT	S3-4	50	36.0182	-13.9818	-8.98177	8.98177	4.02781
Force	Coin	Stiff	V/nT	S3-4	25	28.7917	3.79167	0	0	3.68781
Force	Coin	Stiff	V/nT	S3-4	75	74.4823	-0.517687	0	0	7.58227
Force	Coin	Stiff	V/nT	S3-4	0	0	0	0	0	1.68159
Force	Coin	Stiff	V/nT	S3-4	75	77.107	2.10699	0	0	12.35
Force	Coin	Stiff	V/nT	S3-4	100	105.358	5.35829	0.358286	0.358286	2.76372
Force	Coin	Stiff	V/nT	S3-4	50	50.2702	0.27021	0	0	4.08211
Force	Coin	Stiff	V/nT	S3-4	0	0	0	0	0	2.32515
Force	Coin	Stiff	V/nT	S3-4	50	45.9981	-4.00193	0	0	13.8844
Force	Coin	Stiff	V/nT	S3-4	0	0	0	0	0	2.51316
Force	Coin	Stiff	V/nT	S3-4	25	29.2828	4.28276	0	0	7.24714
Force	Coin	Stiff	V/nT	S3-4	50	51.9652	1.96515	0	0	2.35856
Force	Coin	Stiff	V/nT	S3-4	100	98.3676	-1.63244	0	0	3.57442
Force	Coin	Stiff	V/nT	S3-4	0	0	0	0	0	2.77198
Force	Coin	Stiff	V/nT	S3-4	75	79.2843	4.2843	0	0	4.09793
Force	Coin	Stiff	V/nT	S3-4	25	24.1381	-0.861912	0	0	2.43276
Force	Coin	Stiff	V/nT	S3-4	75	80.4732	5.47323	0.473229	0.473229	6.61631
Force	Coin	Stiff	V/nT	S3-4	100	95.8339	-4.16609	0	0	2.17952
Force	Coin	Stiff	V/nT	S3-4	0	0	0	0	0	1.77876
Force	Coin	Stiff	V/nT	S3-4	75	79.1037	4.10372	0	0	3.99584
Force	Coin	Stiff	V/nT	S3-4	100	97.8317	-2.16827	0	0	3.74297
Force	Coin	Stiff	V/nT	S3-4	0	0	0	0	0	2.36551
Force	Coin	Stiff	V/nT	S3-4	50	46.8019	-3.1981	0	0	5.51459
Force	Coin	Stiff	V/nT	S3-4	25	28.5218	3.52177	0	0	1.67333
Force	Coin	Stiff	V/nT	S3-4	100	104.511	4.51077	0	0	5.44947
Force	Coin	Stiff	V/nT	S3-4	50	49.8521	-0.147911	0	0	2.4186
Force	Coin	Stiff	V/nT	S3-4	25	26.4468	1.44676	0	0	1.79351
Force	Coin	Stiff	nV/T	S3-4	25	21.2913	-3.70873	0	0	11.7268
Force	Coin	Stiff	nV/T	S3-4	75	70.8396	-4.16037	0	0	7.79782
Force	Coin	Stiff	nV/T	S3-4	100	101.828	1.82824	0	0	1.80561
Force	Coin	Stiff	nV/T	S3-4	50	54.699	4.69895	0	0	6.83635
Force	Coin	Stiff	nV/T	S3-4	0	0	0	0	0	2.95822
Force	Coin	Stiff	nV/T	S3-4	100	101.323	1.32255	0	0	2.48379
Force	Coin	Stiff	nV/T	S3-4	25	28.8566	3.85659	0	0	15.009
Force	Coin	Stiff	nV/T	S3-4	100	99.1923	-0.807669	0	0	3.0455
Force	Coin	Stiff	nV/T	S3-4	50	28.7997	-21.2003	-16.2003	16.2003	3.95374
Force	Coin	Stiff	nV/T	S3-4	0	0	0	0	0	2.50197
Force	Coin	Stiff	nV/T	S3-4	25	12.6613	-12.3387	-7.33867	7.33867	10.9471
Force	Coin	Stiff	nV/T	S3-4	50	56.8818	6.88177	1.88177	1.88177	9.54119
Force	Coin	Stiff	nV/T	S3-4	0	0	0	0	0	2.58141
Force	Coin	Stiff	nV/T	S3-4	75	92.9655	17.9655	12.9655	12.9655	12.8137
Force	Coin	Stiff	nV/T	S3-4	50	54.8132	4.81325	0	0	3.96459
Force	Coin	Stiff	nV/T	S3-4	25	23.8894	-1.11063	0	0	6.86099
Force	Coin	Stiff	nV/T	S3-4	75	85.2974	10.2974	5.2974	5.2974	5.00374
Force	Coin	Stiff	nV/T	S3-4	100	111.219	11.2194	6.21942	6.21942	2.02376
Force	Coin	Stiff	nV/T	S3-4	50	39.312	-10.688	-5.68798	5.68798	2.91392
Force	Coin	Stiff	nV/T	S3-4	100	105.623	5.62283	0.622834	0.622834	1.82409
Force	Coin	Stiff	nV/T	S3-4	75	91.4143	16.4143	11.4143	11.4143	7.82219
Force	Coin	Stiff	nV/T	S3-4	0	0	0	0	0	2.667
Force	Coin	Stiff	nV/T	S3-4	75	96.4339	21.4339	16.4339	16.4339	15.8707
Force	Coin	Stiff	nV/T	S3-4	25	24.2571	-0.74293	0	0	7.33361
Force	Coin	Stiff	nV/T	S3-4	0	0	0	0	0	2.65311
Force	Coin	Stiff	nV/T	S3-4	75	74.2821	-0.717934	0	0	17.1774
Force	Coin	Stiff	nV/T	S3-4	100	108.904	8.90378	3.90378	3.90378	3.23918
Force	Coin	Stiff	nV/T	S3-4	0	0	0	0	0	2.81717
Force	Coin	Stiff	nV/T	S3-4	50	55.2809	5.28093	0.280931	0.280931	8.35833
Force	Coin	Stiff	nV/T	S3-4	25	36.8586	11.8586	6.8586	6.8586	5.31209
Force	Coin	Stiff	V/T	S3-4	25	23.7527	-1.24734	0	0	5.7933
Force	Coin	Stiff	V/T	S3-4	100	96.5247	-3.47527	0	0	4.20662
Force	Coin	Stiff	V/T	S3-4	25	32.5757	7.57566	2.57566	2.57566	2.98251
Force	Coin	Stiff	V/T	S3-4	50	52.1813	2.18132	0	0	5.25364
Force	Coin	Stiff	V/T	S3-4	25	24.7757	-0.224259	0	0	3.59329
Force	Coin	Stiff	V/T	S3-4	0	0	0	0	0	1.44729
Force	Coin	Stiff	V/T	S3-4	100	105.421	5.42131	0.421307	0.421307	5.44276
Force	Coin	Stiff	V/T	S3-4	75	78.4553	3.45527	0	0	1.74891
Force	Coin	Stiff	V/T	S3-4	100	104.751	4.75148	0	0	7.17275
Force	Coin	Stiff	V/T	S3-4	75	76.9849	1.98488	0	0	13.7348
Force	Coin	Stiff	V/T	S3-4	50	46.9003	-3.09968	0	0	5.68015
Force	Coin	Stiff	V/T	S3-4	0	0	0	0	0	1.52279
Force	Coin	Stiff	V/T	S3-4	25	32.3102	7.31016	2.31016	2.31016	3.07181
Force	Coin	Stiff	V/T	S3-4	0	0	0	0	0	1.34536
Force	Coin	Stiff	V/T	S3-4	100	97.8963	-2.10368	0	0	13.4569
Force	Coin	Stiff	V/T	S3-4	0	0	0	0	0	1.80776
Force	Coin	Stiff	V/T	S3-4	50	50.9613	0.961313	0	0	6.22085
Force	Coin	Stiff	V/T	S3-4	75	74.1288	-0.871223	0	0	2.09369
Force	Coin	Stiff	V/T	S3-4	50	45.145	-4.85499	0	0	6.74203
Force	Coin	Stiff	V/T	S3-4	75	73.2453	-1.75466	0	0	1.69266
Force	Coin	Stiff	V/T	S3-4	100	104.587	4.58701	0	0	12.8271
Force	Coin	Stiff	V/T	S3-4	50	55.7406	5.74061	0.740608	0.740608	12.8893
Force	Coin	Stiff	V/T	S3-4	75	71.8505	-3.14947	0	0	3.43687
Force	Coin	Stiff	V/T	S3-4	25	27.4911	2.49106	0	0	2.33751
Force	Coin	Stiff	V/T	S3-4	50	52.3587	2.35868	0	0	4.34052
Force	Coin	Stiff	V/T	S3-4	0	0	0	0	0	1.65347
Force	Coin	Stiff	V/T	S3-4	75	71.2246	-3.77542	0	0	7.93834
Force	Coin	Stiff	V/T	S3-4	25	27.414	2.41401	0	0	2.73573
Force	Coin	Stiff	V/T	S3-4	0	0	0	0	0	1.45175
Force	Coin	Stiff	V/T	S3-4	100	105.369	5.36857	0.368568	0.368568	6.25783
Force	C2	Comp	V/nT	S3-4	100	103.806	3.80632	0	0	3.17261
Force	C2	Comp	V/nT	S3-4	0	0	0	0	0	1.64533
Force	C2	Comp	V/nT	S3-4	100	95.6884	-4.31155	0	0	13.1633
Force	C2	Comp	V/nT	S3-4	75	77.5735	2.57348	0	0	2.18465
Force	C2	Comp	V/nT	S3-4	25	23.3989	-1.60109	0	0	1.78355
Force	C2	Comp	V/nT	S3-4	0	0	0	0	0	1.69251
Force	C2	Comp	V/nT	S3-4	100	101.612	1.61186	0	0	5.13765
Force	C2	Comp	V/nT	S3-4	0	0	0	0	0	2.00609
Force	C2	Comp	V/nT	S3-4	50	49.4437	-0.556273	0	0	3.03288
Force	C2	Comp	V/nT	S3-4	75	72.5472	-2.45285	0	0	14.8955
Force	C2	Comp	V/nT	S3-4	0	0	0	0	0	1.85977
Force	C2	Comp	V/nT	S3-4	75	75.3186	0.318646	0	0	5.22084
Force	C2	Comp	V/nT	S3-4	25	25.3668	0.366803	0	0	3.92641
Force	C2	Comp	V/nT	S3-4	100	96.315	-3.68502	0	0	4.43124
Force	C2	Comp	V/nT	S3-4	50	54.2377	4.23773	0	0	4.65377
Force	C2	Comp	V/nT	S3-4	75	74.8179	-0.182138	0	0	3.86929
Force	C2	Comp	V/nT	S3-4	25	27.887	2.88701	0	0	5.15703
Force	C2	Comp	V/nT	S3-4	100	98.1839	-1.81612	0	0	3.65325
Force	C2	Comp	V/nT	S3-4	75	75.9856	0.985608	0	0	2.51195
Force	C2	Comp	V/nT	S3-4	25	21.376	-3.62402	0	0	2.70924
Force	C2	Comp	V/nT	S3-4	50	47.304	-2.69605	0	0	3.56768
Force	C2	Comp	V/nT	S3-4	25	26.5557	1.55571	0	0	2.94804
Force	C2	Comp	V/nT	S3-4	50	51.5532	1.55323	0	0	3.02081
Force	C2	Comp	V/nT	S3-4	0	0	0	0	0	2.2573
Force	C2	Comp	V/nT	S3-4	50	55.0974	5.09743	0.0974256	0.0974256	17.5591
Force	C2	Comp	V/nT	S3-4	75	77.0952	2.09522	0	0	4.2997
Force	C2	Comp	V/nT	S3-4	50	47.2891	-2.71087	0	0	3.02052
Force	C2	Comp	V/nT	S3-4	100	94.6023	-5.3977	-0.397702	0.397702	6.86603
Force	C2	Comp	V/nT	S3-4	0	0	0	0	0	1.71748
Force	C2	Comp	V/nT	S3-4	25	27.7692	2.76923	0	0	6.34621
Force	C2	Comp	nV/T	S3-4	100	101.134	1.13386	0	0	3.5039
Force	C2	Comp	nV/T	S3-4	50	74.7661	24.7661	19.7661	19.7661	5.85586
Force	C2	Comp	nV/T	S3-4	100	110.178	10.1776	5.17757	5.17757	1.95854
Force	C2	Comp	nV/T	S3-4	75	86.9908	11.9908	6.99082	6.99082	4.01077
Force	C2	Comp	nV/T	S3-4	50	54.4517	4.45173	0	0	3.20123
Force	C2	Comp	nV/T	S3-4	25	31.553	6.55302	1.55302	1.55302	3.52003
Force	C2	Comp	nV/T	S3-4	0	0	0	0	0	2.35383
Force	C2	Comp	nV/T	S3-4	25	28.4114	3.41142	0	0	17.0974
Force	C2	Comp	nV/T	S3-4	0	0	0	0	0	2.64041
Force	C2	Comp	nV/T	S3-4	50	61.2336	11.2336	6.23363	6.23363	11.607
Force	C2	Comp	nV/T	S3-4	75	60.9271	-14.0729	-9.0729	9.0729	4.4973
Force	C2	Comp	nV/T	S3-4	0	0	0	0	0	2.10572
Force	C2	Comp	nV/T	S3-4	25	42.8767	17.8767	12.8767	12.8767	24.4096
Force	C2	Comp	nV/T	S3-4	0	12.377	12.377	7.377	7.377	2.81048
Force	C2	Comp	nV/T	S3-4	75	50.8701	-24.1299	-19.1299	19.1299	13.4786
Force	C2	Comp	nV/T	S3-4	100	109.252	9.25163	4.25163	4.25163	2.1691
Force	C2	Comp	nV/T	S3-4	25	19.4713	-5.5287	-0.528699	0.528699	9.14618
Force	C2	Comp	nV/T	S3-4	50	68.5861	18.5861	13.5861	13.5861	17.7577
Force	C2	Comp	nV/T	S3-4	25	35.5606	10.5606	5.56055	5.56055	6.78928
Force	C2	Comp	nV/T	S3-4	100	110.13	10.1297	5.1297	5.1297	2.36119
Force	C2	Comp	nV/T	S3-4	50	53.2361	3.23611	0	0	5.30462
Force	C2	Comp	nV/T	S3-4	100	102.372	2.37215	0	0	2.38863
Force	C2	Comp	nV/T	S3-4	25	50.1852	25.1852	20.1852	20.1852	18.494
Force	C2	Comp	nV/T	S3-4	75	70.8631	-4.13688	0	0	11.0091
Force	C2	Comp	nV/T	S3-4	0	0	0	0	0	2.33474
Force	C2	Comp	nV/T	S3-4	75	82.5826	7.58264	2.58264	2.58264	9.23511
Force	C2	Comp	nV/T	S3-4	0	0	0	0	0	2.43881
Force	C2	Comp	nV/T	S3-4	50	83.4136	33.4136	28.4136	28.4136	11.9816
Force	C2	Comp	nV/T	S3-4	100	101.928	1.92845	0	0	3.77984
Force	C2	Comp	nV/T	S3-4	75	68.1554	-6.84463	-1.84463	1.84463	12.1945
Force	C2	Comp	V/T	S3-4	75	75.1794	0.179441	0	0	3.72835
Force	C2	Comp	V/T	S3-4	0	0	0	0	0	2.27427
Force	C2	Comp	V/T	S3-4	75	71.5504	-3.44965	0	0	7.40718
Force	C2	Comp	V/T	S3-4	25	29.0136	4.01365	0	0	5.85416
Force	C2	Comp	V/T	S3-4	75	75.1556	0.155611	0	0	6.48973
Force	C2	Comp	V/T	S3-4	100	101.466	1.46585	0	0	1.71543
Force	C2	Comp	V/T	S3-4	50	49.1372	-0.862808	0	0	9.19643
Force	C2	Comp	V/T	S3-4	100	98.8292	-1.17084	0	0	4.06894
Force	C2	Comp	V/T	S3-4	25	22.8909	-2.1091	0	0	4.60963
Force	C2	Comp	V/T	S3-4	0	0	0	0	0	1.84867
Force	C2	Comp	V/T	S3-4	50	54.3788	4.37882	0	0	38.6803
Force	C2	Comp	V/T	S3-4	25	30.815	5.81499	0.814992	0.814992	6.10682
Force	C2	Comp	V/T	S3-4	0	0	0	0	0	1.76673
Force	C2	Comp	V/T	S3-4	100	99.4851	-0.514925	0	0	5.32087
Force	C2	Comp	V/T	S3-4	0	0	0	0	0	1.53191
Force	C2	Comp	V/T	S3-4	100	97.6651	-2.33486	0	0	3.53532
Force	C2	Comp	V/T	S3-4	50	52.094	2.09403	0	0	8.56729
Force	C2	Comp	V/T	S3-4	25	24.6736	-0.32645	0	0	2.89727
Force	C2	Comp	V/T	S3-4	50	47.7264	-2.27361	0	0	7.40263
Force	C2	Comp	V/T	S3-4	75	71.6307	-3.36926	0	0	9.0358
Force	C2	Comp	V/T	S3-4	100	99.1027	-0.897295	0	0	12.776
Force	C2	Comp	V/T	S3-4	75	72.2673	-2.73272	0	0	10.2082
Force	C2	Comp	V/T	S3-4	100	97.5307	-2.46925	0	0	4.62891
Force	C2	Comp	V/T	S3-4	50	47.44	-2.55999	0	0	14.3598
Force	C2	Comp	V/T	S3-4	0	0	0	0	0	1.89401
Force	C2	Comp	V/T	S3-4	25	26.4246	1.42457	0	0	5.33606
Force	C2	Comp	V/T	S3-4	75	74.4851	-0.514912	0	0	2.60359
Force	C2	Comp	V/T	S3-4	25	26.3872	1.38723	0	0	2.74042
Force	C2	Comp	V/T	S3-4	0	0	0	0	0	2.11574
Force	C2	Comp	V/T	S3-4	50	49.8783	-0.121687	0	0	3.91264
Force	Coin	Comp	V/nT	S3-4	25	25.7844	0.784435	0	0	6.37061
Force	Coin	Comp	V/nT	S3-4	100	97.2383	-2.76171	0	0	1.74372
Force	Coin	Comp	V/nT	S3-4	75	71.031	-3.96898	0	0	11.9855
Force	Coin	Comp	V/nT	S3-4	50	46.7373	-3.26269	0	0	15.6279
Force	Coin	Comp	V/nT	S3-4	75	76.0946	1.09463	0	0	13.342
Force	Coin	Comp	V/nT	S3-4	0	0	0	0	0	1.49896
Force	Coin	Comp	V/nT	S3-4	50	55.0669	5.06693	0.0669304	0.0669304	15.6757
Force	Coin	Comp	V/nT	S3-4	75	72.4292	-2.57077	0	0	8.69886
Force	Coin	Comp	V/nT	S3-4	50	51.8377	1.83772	0	0	11.3547
Force	Coin	Comp	V/nT	S3-4	25	22.3355	-2.66446	0	0	2.41285
Force	Coin	Comp	V/nT	S3-4	0	0	0	0	0	1.5054
Force	Coin	Comp	V/nT	S3-4	100	98.3094	-1.69058	0	0	3.36475
Force	Coin	Comp	V/nT	S3-4	25	27.2474	2.24736	0	0	2.34765
Force	Coin	Comp	V/nT	S3-4	50	49.9056	-0.0944063	0	0	8.22504
Force	Coin	Comp	V/nT	S3-4	75	74.9882	-0.0118248	0	0	13.735
Force	Coin	Comp	V/nT	S3-4	0	0	0	0	0	1.78747
Force	Coin	Comp	V/nT	S3-4	75	71.1164	-3.88361	0	0	4.20249
Force	Coin	Comp	V/nT	S3-4	100	97.6877	-2.31234	0	0	6.07229
Force	Coin	Comp	V/nT	S3-4	75	79.6288	4.62884	0	0	21.9689
Force	Coin	Comp	V/nT	S3-4	50	52.306	2.30605	0	0	7.38902
Force	Coin	Comp	V/nT	S3-4	0	0	0	0	0	2.18695
Force	Coin	Comp	V/nT	S3-4	25	30.2032	5.20316	0.203156	0.203156	5.59966
Force	Coin	Comp	V/nT	S3-4	0	0	0	0	0	1.50471
Force	Coin	Comp	V/nT	S3-4	25	31.3841	6.3841	1.3841	1.3841	3.8123
Force	Coin	Comp	V/nT	S3-4	100	105.893	5.89286	0.892855	0.892855	7.55406
Force	Coin	Comp	V/nT	S3-4	0	0	0	0	0	1.59788
Force	Coin	Comp	V/nT	S3-4	100	103.612	3.61216	0	0	6.10769
Force	Coin	Comp	V/nT	S3-4	25	26.9839	1.98389	0	0	3.52728
Force	Coin	Comp	V/nT	S3-4	50	55.9931	5.99308	0.993085	0.993085	13.2633
Force	Coin	Comp	V/nT	S3-4	100	105.323	5.32252	0.322517	0.322517	3.63711
Force	Coin	Comp	nV/T	S3-4	25	29.059	4.05896	0	0	12.4398
Force	Coin	Comp	nV/T	S3-4	100	99.0162	-0.983836	0	0	3.5406
Force	Coin	Comp	nV/T	S3-4	50	67.9621	17.9621	12.9621	12.9621	2.57295
Force	Coin	Comp	nV/T	S3-4	25	26.6374	1.63736	0	0	3.68772
Force	Coin	Comp	nV/T	S3-4	0	0	0	0	0	2.10684
Force	Coin	Comp	nV/T	S3-4	100	112.496	12.4959	7.49586	7.49586	2.37932
Force	Coin	Comp	nV/T	S3-4	0	0	0	0	0	2.0517
Force	Coin	Comp	nV/T	S3-4	75	86.6979	11.6979	6.69786	6.69786	4.51944
Force	Coin	Comp	nV/T	S3-4	100	108.149	8.14888	3.14888	3.14888	2.07969
Force	Coin	Comp	nV/T	S3-4	75	67.2689	-7.73106	-2.73106	2.73106	9.29562
Force	Coin	Comp	nV/T	S3-4	100	97.7886	-2.21142	0	0	3.29846
Force	Coin	Comp	nV/T	S3-4	50	53.8529	3.85292	0	0	4.93682
Force	Coin	Comp	nV/T	S3-4	25	35.4667	10.4667	5.46667	5.46667	2.88026
Force	Coin	Comp	nV/T	S3-4	100	104.271	4.27117	0	0	1.99022
Force	Coin	Comp	nV/T	S3-4	0	1.64306	1.64306	0	0	2.26523
Force	Coin	Comp	nV/T	S3-4	25	31.7702	6.77019	1.77019	1.77019	11.909
Force	Coin	Comp	nV/T	S3-4	75	94.954	19.954	14.954	14.954	19.9366
Force	Coin	Comp	nV/T	S3-4	25	17.2037	-7.79635	-2.79635	2.79635	6.59909
Force	Coin	Comp	nV/T	S3-4	50	47.2681	-2.73185	0	0	5.32963
Force	Coin	Comp	nV/T	S3-4	75	82.6953	7.69532	2.69532	2.69532	3.68364
Force	Coin	Comp	nV/T	S3-4	25	31.2092	6.20924	1.20924	1.20924	3.24885
Force	Coin	Comp	nV/T	S3-4	0	0	0	0	0	2.14102
Force	Coin	Comp	nV/T	S3-4	50	45.7728	-4.22719	0	0	9.11187
Force	Coin	Comp	nV/T	S3-4	0	0	0	0	0	2.18064
Force	Coin	Comp	nV/T	S3-4	75	110.346	35.3464	30.3464	30.3464	6.4037
Force	Coin	Comp	nV/T	S3-4	0	0	0	0	0	2.01634
Force	Coin	Comp	nV/T	S3-4	100	118.23	18.2297	13.2297	13.2297	2.82519
Force	Coin	Comp	nV/T	S3-4	50	66.9798	16.9798	11.9798	11.9798	3.95955
Force	Coin	Comp	nV/T	S3-4	75	86.8797	11.8797	6.87975	6.87975	7.01889
Force	Coin	Comp	nV/T	S3-4	50	62.7944	12.7944	7.79435	7.79435	7.49653
Force	Coin	Comp	V/T	S3-4	50	51.3748	1.37484	0	0	11.4472
Force	Coin	Comp	V/T	S3-4	75	75.4363	0.436337	0	0	2.04167
Force	Coin	Comp	V/T	S3-4	0	0	0	0	0	1.48174
Force	Coin	Comp	V/T	S3-4	100	108.393	8.39346	3.39346	3.39346	4.10903
Force	Coin	Comp	V/T	S3-4	50	52.6665	2.66648	0	0	4.40949
Force	Coin	Comp	V/T	S3-4	0	0	0	0	0	1.89385
Force	Coin	Comp	V/T	S3-4	100	97.8302	-2.16983	0	0	2.81692
Force	Coin	Comp	V/T	S3-4	25	27.7508	2.75079	0	0	3.40012
Force	Coin	Comp	V/T	S3-4	50	51.8339	1.83388	0	0	4.53009
Force	Coin	Comp	V/T	S3-4	75	77.1446	2.14461	0	0	7.12538
Force	Coin	Comp	V/T	S3-4	100	105.427	5.42656	0.426564	0.426564	5.18285
Force	Coin	Comp	V/T	S3-4	50	51.231	1.23102	0	0	4.09512
Force	Coin	Comp	V/T	S3-4	25	33.2999	8.29991	3.29991	3.29991	2.55954
Force	Coin	Comp	V/T	S3-4	50	45.401	-4.59905	0	0	4.04247
Force	Coin	Comp	V/T	S3-4	0	0	0	0	0	1.58515
Force	Coin	Comp	V/T	S3-4	25	20.3245	-4.67553	0	0	6.52053
Force	Coin	Comp	V/T	S3-4	0	0	0	0	0	1.51973
Force	Coin	Comp	V/T	S3-4	75	77.2674	2.26744	0	0	4.47963
Force	Coin	Comp	V/T	S3-4	25	29.662	4.66204	0	0	2.89789
Force	Coin	Comp	V/T	S3-4	100	96.5344	-3.46565	0	0	2.47075
Force	Coin	Comp	V/T	S3-4	25	28.5499	3.54993	0	0	3.33224
Force	Coin	Comp	V/T	S3-4	75	77.3211	2.32106	0	0	19.2753
Force	Coin	Comp	V/T	S3-4	0	0	0	0	0	1.44866
Force	Coin	Comp	V/T	S3-4	100	105.405	5.40536	0.405359	0.405359	4.62347
Force	Coin	Comp	V/T	S3-4	75	72.0356	-2.96438	0	0	2.32975
Force	Coin	Comp	V/T	S3-4	25	30.934	5.93396	0.933961	0.933961	2.15714
Force	Coin	Comp	V/T	S3-4	50	45.756	-4.244	0	0	3.41578
Force	Coin	Comp	V/T	S3-4	100	98.9488	-1.05124	0	0	2.56656
Force	Coin	Comp	V/T	S3-4	0	0.09339	0.09339	0	0	1.4949
Force	Coin	Comp	V/T	S3-4	75	71.5705	-3.42951	0	0	4.6278
Force	C2	Stiff	V/nT	S3-5	25	23.9058	-1.09416	0	0	7.32838
Force	C2	Stiff	V/nT	S3-5	100	106.263	6.26269	1.26269	1.26269	3.35159
Force	C2	Stiff	V/nT	S3-5	0	3.14941	3.14941	0	0	2.27417
Force	C2	Stiff	V/nT	S3-5	50	47.1128	-2.88723	0	0	3.94968
Force	C2	Stiff	V/nT	S3-5	75	70.8122	-4.18777	0	0	7.5964
Force	C2	Stiff	V/nT	S3-5	0	0	0	0	0	2.75158
Force	C2	Stiff	V/nT	S3-5	100	97.6435	-2.35649	0	0	6.22087
Force	C2	Stiff	V/nT	S3-5	75	75.8008	0.800769	0	0	5.99611
Force	C2	Stiff	V/nT	S3-5	50	47.0836	-2.91637	0	0	3.71294
Force	C2	Stiff	V/nT	S3-5	0	0	0	0	0	2.58511
Force	C2	Stiff	V/nT	S3-5	100	97.4925	-2.50747	0	0	3.2163
Force	C2	Stiff	V/nT	S3-5	25	33.3326	8.3326	3.3326	3.3326	7.53684
Force	C2	Stiff	V/nT	S3-5	50	53.3026	3.30262	0	0	18.6145
Force	C2	Stiff	V/nT	S3-5	0	0	0	0	0	2.28349
Force	C2	Stiff	V/nT	S3-5	75	80.3667	5.36673	0.366734	0.366734	18.6844
Force	C2	Stiff	V/nT	S3-5	0	0	0	0	0	1.41856
Force	C2	Stiff	V/nT	S3-5	50	45.2599	-4.74007	0	0	30.7501
Force	C2	Stiff	V/nT	S3-5	25	20.2159	-4.78412	0	0	3.64325
Force	C2	Stiff	V/nT	S3-5	0	0	0	0	0	1.55627
Force	C2	Stiff	V/nT	S3-5	50	53.1663	3.1663	0	0	40.7943
Force	C2	Stiff	V/nT	S3-5	75	73.6432	-1.35682	0	0	36.6666
Force	C2	Stiff	V/nT	S3-5	25	24.4289	-0.571105	0	0	5.89021
Force	C2	Stiff	V/nT	S3-5	75	70.3144	-4.68562	0	0	8.55607
Force	C2	Stiff	V/nT	S3-5	100	103.423	3.42325	0	0	2.31938
Force	C2	Stiff	V/nT	S3-5	75	78.2782	3.27824	0	0	13.7368
Force	C2	Stiff	V/nT	S3-5	100	100.861	0.861491	0	0	7.5501
Force	C2	Stiff	V/nT	S3-5	25	29.3881	4.38811	0	0	11.8422
Force	C2	Stiff	V/nT	S3-5	100	105.487	5.48706	0.487064	0.487064	26.5322
Force	C2	Stiff	V/nT	S3-5	50	54.4202	4.42023	0	0	16.5717
Force	C2	Stiff	V/nT	S3-5	25	24.3529	-0.647101	0	0	5.06629
Force	C2	Stiff	nV/T	S3-5	50	39.7645	-10.2355	-5.23552	5.23552	7.22643
Force	C2	Stiff	nV/T	S3-5	100	102.494	2.49444	0	0	2.31731
Force	C2	Stiff	nV/T	S3-5	0	0	0	0	0	1.54791
Force	C2	Stiff	nV/T	S3-5	25	4.18129	-20.8187	-15.8187	15.8187	6.42756
Force	C2	Stiff	nV/T	S3-5	100	101.288	1.28804	0	0	2.85707
Force	C2	Stiff	nV/T	S3-5	0	0	0	0	0	1.95843
Force	C2	Stiff	nV/T	S3-5	50	0.00967914	-49.9903	-44.9903	44.9903	11.4543
Force	C2	Stiff	nV/T	S3-5	75	80.3839	5.38389	0.383888	0.383888	4.52546
Force	C2	Stiff	nV/T	S3-5	50	8.05941	-41.9406	-36.9406	36.9406	4.56738
Force	C2	Stiff	nV/T	S3-5	75	34.6149	-40.3851	-35.3851	35.3851	3.52324
Force	C2	Stiff	nV/T	S3-5	100	97.9637	-2.03626	0	0	2.15996
Force	C2	Stiff	nV/T	S3-5	75	0	-75	-70	70	3.24389
Force	C2	Stiff	nV/T	S3-5	100	100.26	0.259803	0	0	2.24378
Force	C2	Stiff	nV/T	S3-5	25	0.00186874	-24.9981	-19.9981	19.9981	12.7667
Force	C2	Stiff	nV/T	S3-5	75	28.2337	-46.7663	-41.7663	41.7663	8.71977
Force	C2	Stiff	nV/T	S3-5	25	0.0052229	-24.9948	-19.9948	19.9948	11.2777
Force	C2	Stiff	nV/T	S3-5	0	0.00124583	0.00124583	0	0	3.31853
Force	C2	Stiff	nV/T	S3-5	75	0	-75	-70	70	6.09782
Force	C2	Stiff	nV/T	S3-5	25	10.8543	-14.1457	-9.14571	9.14571	18.5421
Force	C2	Stiff	nV/T	S3-5	0	0.00603748	0.00603748	0	0	2.90724
Force	C2	Stiff	nV/T	S3-5	25	0.0115479	-24.9885	-19.9885	19.9885	12.5852
Force	C2	Stiff	nV/T	S3-5	100	101.242	1.2419	0	0	2.19321
Force	C2	Stiff	nV/T	S3-5	50	12.3548	-37.6452	-32.6452	32.6452	6.11821
Force	C2	Stiff	nV/T	S3-5	25	0	-25	-20	20	5.05428
Force	C2	Stiff	nV/T	S3-5	0	0.00704373	0.00704373	0	0	4.59031
Force	C2	Stiff	nV/T	S3-5	50	0	-50	-45	45	11.1718
Force	C2	Stiff	nV/T	S3-5	100	104.812	4.81187	0	0	2.32239
Force	C2	Stiff	nV/T	S3-5	0	0.00162916	0.00162916	0	0	2.20083
Force	C2	Stiff	nV/T	S3-5	75	78.1512	3.15117	0	0	11.4848
Force	C2	Stiff	nV/T	S3-5	50	46.6004	-3.39956	0	0	4.87755
Force	C2	Stiff	V/T	S3-5	50	46.9483	-3.0517	0	0	32.4533
Force	C2	Stiff	V/T	S3-5	100	101.324	1.32435	0	0	21.2815
Force	C2	Stiff	V/T	S3-5	75	74.7218	-0.27819	0	0	8.3907
Force	C2	Stiff	V/T	S3-5	25	28.023	3.023	0	0	7.14379
Force	C2	Stiff	V/T	S3-5	0	0	0	0	0	2.08077
Force	C2	Stiff	V/T	S3-5	50	50.198	0.197981	0	0	19.7952
Force	C2	Stiff	V/T	S3-5	25	28.8256	3.82561	0	0	21.2719
Force	C2	Stiff	V/T	S3-5	100	103.24	3.24029	0	0	2.45172
Force	C2	Stiff	V/T	S3-5	50	55.299	5.29898	0.298975	0.298975	3.15222
Force	C2	Stiff	V/T	S3-5	25	26.3835	1.38347	0	0	2.71336
Force	C2	Stiff	V/T	S3-5	75	78.6319	3.63194	0	0	10.2339
Force	C2	Stiff	V/T	S3-5	100	96.5857	-3.41427	0	0	2.83299
Force	C2	Stiff	V/T	S3-5	0	0	0	0	0	3.18901
Force	C2	Stiff	V/T	S3-5	100	103.381	3.38111	0	0	2.95506
Force	C2	Stiff	V/T	S3-5	50	48.1771	-1.8229	0	0	5.07552
Force	C2	Stiff	V/T	S3-5	25	28.1961	3.19612	0	0	3.32962
Force	C2	Stiff	V/T	S3-5	0	0.000527056	0.000527056	0	0	2.2592
Force	C2	Stiff	V/T	S3-5	100	103.274	3.27364	0	0	6.88997
Force	C2	Stiff	V/T	S3-5	0	0	0	0	0	2.56623
Force	C2	Stiff	V/T	S3-5	50	56.0728	6.07279	1.07279	1.07279	6.54371
Force	C2	Stiff	V/T	S3-5	0	0	0	0	0	2.25739
Force	C2	Stiff	V/T	S3-5	75	74.6815	-0.318486	0	0	6.70247
Force	C2	Stiff	V/T	S3-5	0	0	0	0	0	2.32226
Force	C2	Stiff	V/T	S3-5	75	67.0466	-7.95337	-2.95337	2.95337	6.23387
Force	C2	Stiff	V/T	S3-5	25	22.8374	-2.16256	0	0	14.2615
Force	C2	Stiff	V/T	S3-5	75	76.5752	1.57523	0	0	10.1086
Force	C2	Stiff	V/T	S3-5	50	48.3068	-1.69319	0	0	7.0411
Force	C2	Stiff	V/T	S3-5	100	105.676	5.67582	0.67582	0.67582	8.29621
Force	C2	Stiff	V/T	S3-5	25	30.0124	5.01245	0.0124481	0.0124481	3.73514
Force	C2	Stiff	V/T	S3-5	75	75.0954	0.0953972	0	0	11.5578
Force	Coin	Stiff	V/nT	S3-5	25	23.6547	-1.34525	0	0	9.81047
Force	Coin	Stiff	V/nT	S3-5	75	74.3494	-0.650611	0	0	8.50145
Force	Coin	Stiff	V/nT	S3-5	100	104.515	4.51526	0	0	4.01904
Force	Coin	Stiff	V/nT	S3-5	50	47.7906	-2.20938	0	0	47.8081
Force	Coin	Stiff	V/nT	S3-5	25	22.1675	-2.83252	0	0	7.03141
Force	Coin	Stiff	V/nT	S3-5	75	81.2215	6.22147	1.22147	1.22147	14.8594
Force	Coin	Stiff	V/nT	S3-5	0	0.203351	0.203351	0	0	2.38468
Force	Coin	Stiff	V/nT	S3-5	75	76.0949	1.09491	0	0	8.72571
Force	Coin	Stiff	V/nT	S3-5	100	96.6165	-3.38351	0	0	2.51606
Force	Coin	Stiff	V/nT	S3-5	50	50.9268	0.926766	0	0	20.1169
Force	Coin	Stiff	V/nT	S3-5	0	0.0992413	0.0992413	0	0	1.98555
Force	Coin	Stiff	V/nT	S3-5	50	54.9125	4.91247	0	0	5.19866
Force	Coin	Stiff	V/nT	S3-5	0	0	0	0	0	3.34264
Force	Coin	Stiff	V/nT	S3-5	25	30.6246	5.62458	0.624579	0.624579	20.1502
Force	Coin	Stiff	V/nT	S3-5	50	51.9798	1.97981	0	0	3.98768
Force	Coin	Stiff	V/nT	S3-5	100	102.159	2.15921	0	0	1.78872
Force	Coin	Stiff	V/nT	S3-5	0	0	0	0	0	3.83626
Force	Coin	Stiff	V/nT	S3-5	75	74.4121	-0.587904	0	0	12.55
Force	Coin	Stiff	V/nT	S3-5	25	20.5391	-4.46092	0	0	5.71726
Force	Coin	Stiff	V/nT	S3-5	75	72.0237	-2.9763	0	0	10.3333
Force	Coin	Stiff	V/nT	S3-5	100	106.226	6.22622	1.22622	1.22622	3.00023
Force	Coin	Stiff	V/nT	S3-5	0	0	0	0	0	2.75705
Force	Coin	Stiff	V/nT	S3-5	75	75.1294	0.12939	0	0	26.2887
Force	Coin	Stiff	V/nT	S3-5	100	98.7822	-1.21779	0	0	3.01752
Force	Coin	Stiff	V/nT	S3-5	0	0	0	0	0	2.29974
Force	Coin	Stiff	V/nT	S3-5	50	45.0677	-4.93232	0	0	5.48914
Force	Coin	Stiff	V/nT	S3-5	25	32.3867	7.38673	2.38673	2.38673	3.14101
Force	Coin	Stiff	V/nT	S3-5	100	105.663	5.66268	0.66268	0.66268	2.96444
Force	Coin	Stiff	V/nT	S3-5	50	44.7746	-5.22537	-0.225373	0.225373	13.1892
Force	Coin	Stiff	V/nT	S3-5	25	18.5819	-6.41812	-1.41812	1.41812	3.62777
Force	Coin	Stiff	nV/T	S3-5	25	21.2913	-3.70873	0	0	11.7268
Force	Coin	Stiff	nV/T	S3-5	75	70.8396	-4.16037	0	0	7.79782
Force	Coin	Stiff	nV/T	S3-5	100	101.828	1.82824	0	0	1.80561
Force	Coin	Stiff	nV/T	S3-5	50	54.699	4.69895	0	0	6.83635
Force	Coin	Stiff	nV/T	S3-5	0	0	0	0	0	2.95822
Force	Coin	Stiff	nV/T	S3-5	100	101.323	1.32255	0	0	2.48379
Force	Coin	Stiff	nV/T	S3-5	25	28.8566	3.85659	0	0	15.009
Force	Coin	Stiff	nV/T	S3-5	100	99.1923	-0.807669	0	0	3.0455
Force	Coin	Stiff	nV/T	S3-5	50	28.7997	-21.2003	-16.2003	16.2003	3.95374
Force	Coin	Stiff	nV/T	S3-5	0	0	0	0	0	2.50197
Force	Coin	Stiff	nV/T	S3-5	25	12.6613	-12.3387	-7.33867	7.33867	10.9471
Force	Coin	Stiff	nV/T	S3-5	50	56.8818	6.88177	1.88177	1.88177	9.54119
Force	Coin	Stiff	nV/T	S3-5	0	0	0	0	0	2.58141
Force	Coin	Stiff	nV/T	S3-5	75	92.9655	17.9655	12.9655	12.9655	12.8137
Force	Coin	Stiff	nV/T	S3-5	50	54.8132	4.81325	0	0	3.96459
Force	Coin	Stiff	nV/T	S3-5	25	23.8894	-1.11063	0	0	6.86099
Force	Coin	Stiff	nV/T	S3-5	75	85.2974	10.2974	5.2974	5.2974	5.00374
Force	Coin	Stiff	nV/T	S3-5	100	111.219	11.2194	6.21942	6.21942	2.02376
Force	Coin	Stiff	nV/T	S3-5	50	39.312	-10.688	-5.68798	5.68798	2.91392
Force	Coin	Stiff	nV/T	S3-5	100	105.623	5.62283	0.622834	0.622834	1.82409
Force	Coin	Stiff	nV/T	S3-5	75	91.4143	16.4143	11.4143	11.4143	7.82219
Force	Coin	Stiff	nV/T	S3-5	0	0	0	0	0	2.667
Force	Coin	Stiff	nV/T	S3-5	75	96.4339	21.4339	16.4339	16.4339	15.8707
Force	Coin	Stiff	nV/T	S3-5	25	24.2571	-0.74293	0	0	7.33361
Force	Coin	Stiff	nV/T	S3-5	0	0	0	0	0	2.65311
Force	Coin	Stiff	nV/T	S3-5	75	74.2821	-0.717934	0	0	17.1774
Force	Coin	Stiff	nV/T	S3-5	100	108.904	8.90378	3.90378	3.90378	3.23918
Force	Coin	Stiff	nV/T	S3-5	0	0	0	0	0	2.81717
Force	Coin	Stiff	nV/T	S3-5	50	55.2809	5.28093	0.280931	0.280931	8.35833
Force	Coin	Stiff	nV/T	S3-5	25	36.8586	11.8586	6.8586	6.8586	5.31209
Force	Coin	Stiff	V/T	S3-5	25	24.3489	-0.651141	0	0	13.9449
Force	Coin	Stiff	V/T	S3-5	100	105.921	5.92141	0.921411	0.921411	4.50853
Force	Coin	Stiff	V/T	S3-5	25	32.0423	7.0423	2.0423	2.0423	4.46326
Force	Coin	Stiff	V/T	S3-5	50	45.0852	-4.91478	0	0	6.16568
Force	Coin	Stiff	V/T	S3-5	25	22.1068	-2.8932	0	0	8.40187
Force	Coin	Stiff	V/T	S3-5	0	0	0	0	0	2.30821
Force	Coin	Stiff	V/T	S3-5	100	104.935	4.93517	0	0	6.26612
Force	Coin	Stiff	V/T	S3-5	75	76.5875	1.5875	0	0	7.78254
Force	Coin	Stiff	V/T	S3-5	100	104.47	4.47005	0	0	15.1977
Force	Coin	Stiff	V/T	S3-5	75	104.35	29.3503	24.3503	24.3503	0.06411
Force	Coin	Stiff	V/T	S3-5	50	47.8848	-2.1152	0	0	5.12826
Force	Coin	Stiff	V/T	S3-5	0	0	0	0	0	1.87197
Force	Coin	Stiff	V/T	S3-5	25	21.2735	-3.72651	0	0	7.60053
Force	Coin	Stiff	V/T	S3-5	0	0	0	0	0	1.75653
Force	Coin	Stiff	V/T	S3-5	100	102.692	2.69176	0	0	2.22309
Force	Coin	Stiff	V/T	S3-5	0	2.36834	2.36834	0	0	2.46758
Force	Coin	Stiff	V/T	S3-5	50	45.9433	-4.0567	0	0	10.551
Force	Coin	Stiff	V/T	S3-5	75	74.0777	-0.922259	0	0	35.1501
Force	Coin	Stiff	V/T	S3-5	50	53.6734	3.67342	0	0	51.9807
Force	Coin	Stiff	V/T	S3-5	75	70.1649	-4.83513	0	0	6.36428
Force	Coin	Stiff	V/T	S3-5	100	101.466	1.46553	0	0	6.10136
Force	Coin	Stiff	V/T	S3-5	50	48.3506	-1.64941	0	0	2.59037
Force	Coin	Stiff	V/T	S3-5	75	71.7116	-3.28843	0	0	44.148
Force	Coin	Stiff	V/T	S3-5	25	30.3386	5.33857	0.338567	0.338567	4.58617
Force	Coin	Stiff	V/T	S3-5	50	46.0997	-3.90029	0	0	10.4189
Force	Coin	Stiff	V/T	S3-5	0	0	0	0	0	3.32467
Force	Coin	Stiff	V/T	S3-5	75	76.2504	1.25044	0	0	9.24008
Force	Coin	Stiff	V/T	S3-5	25	20.9645	-4.03551	0	0	6.64019
Force	Coin	Stiff	V/T	S3-5	0	0	0	0	0	2.206
Force	Coin	Stiff	V/T	S3-5	100	100.278	0.278059	0	0	8.24362
Force	C2	Comp	V/nT	S3-5	100	95.3202	-4.67981	0	0	2.21154
Force	C2	Comp	V/nT	S3-5	0	0	0	0	0	2.00136
Force	C2	Comp	V/nT	S3-5	100	98.3781	-1.62188	0	0	2.47376
Force	C2	Comp	V/nT	S3-5	75	69.997	-5.00298	-0.00297674	0.00297674	3.55022
Force	C2	Comp	V/nT	S3-5	25	26.9788	1.97875	0	0	3.32068
Force	C2	Comp	V/nT	S3-5	0	0	0	0	0	2.34053
Force	C2	Comp	V/nT	S3-5	100	100.594	0.593737	0	0	3.91685
Force	C2	Comp	V/nT	S3-5	0	0	0	0	0	1.67997
Force	C2	Comp	V/nT	S3-5	50	45.5417	-4.45833	0	0	12.9855
Force	C2	Comp	V/nT	S3-5	75	73.4086	-1.59144	0	0	19.8001
Force	C2	Comp	V/nT	S3-5	0	0	0	0	0	1.61016
Force	C2	Comp	V/nT	S3-5	75	72.2882	-2.71178	0	0	7.09725
Force	C2	Comp	V/nT	S3-5	25	24.3993	-0.600735	0	0	4.32082
Force	C2	Comp	V/nT	S3-5	100	100.456	0.45573	0	0	5.79178
Force	C2	Comp	V/nT	S3-5	50	47.8915	-2.10854	0	0	15.9377
Force	C2	Comp	V/nT	S3-5	75	79.5473	4.5473	0	0	3.20825
Force	C2	Comp	V/nT	S3-5	25	23.7947	-1.2053	0	0	4.90773
Force	C2	Comp	V/nT	S3-5	100	106.617	6.61747	1.61747	1.61747	16.0693
Force	C2	Comp	V/nT	S3-5	75	70.9318	-4.06825	0	0	3.46843
[truncated: 1,601 more rows]
